# Supplementary material for: Look4LTRs: a Long terminal repeat retrotransposon detection tool capable of cross species studies and discovering recently nested repeats
Source: Mob DNA. 2024 Apr 16;15:8. doi: 10.1186/s13100-024-00317-w (PMC11020628; doi:10.1186/s13100-024-00317-w)
Supplement: Supplementary file 1 — Supplementary material 1. [file 13100_2024_317_MOESM1_ESM.zip]

Archive with 13 entries (13 files):
- SupplementaryTable1.xlsx
- SupplementaryTable2.xlsx
- SupplementaryTable3.xlsx
- SupplementaryTable4.xlsx
- SupplementaryTable5.xlsx
- SupplementaryTable6.xlsx
- SupplementaryTable7.xlsx
- SupplementaryTable8.xlsx
- SupplementaryTable9.xlsx
- SupplementaryTable10.xlsx
- SupplementaryTable11.xlsx
- SupplementaryTable12.xlsx
- SupplementaryTable13.xlsx
