# Supplementary material for: Look4LTRs: a Long terminal repeat retrotransposon detection tool capable of cross species studies and discovering recently nested repeats
Source: Mob DNA. 2024 Apr 16;15:8. doi: 10.1186/s13100-024-00317-w (PMC11020628; doi:10.1186/s13100-024-00317-w)
Supplement: Supplementary file 1 — Supplementary material 1. [file 13100_2024_317_MOESM1_ESM.zip › SupplementaryTable1.xlsx]

## Sheet: Sheet1
Arabidopsis thaliana
	Family	Super Family	Percentage (%)	Count
	ATGP1-LTR	LTR/Gypsy	0.075	9
	ATGP2NLTR	LTR/Gypsy	0.042	5
	ATCopia78LTR	LTR/Copia	0.033	4
	ATGP2-LTR	LTR/Gypsy	0.033	4
	ATCopia27_LTR	LTR/Copia	0.033	4
	ATGP11_LTR	LTR/Gypsy	0.025	3
	Athila4A_LTR	LTR/Gypsy	0.025	3
	ATCopia58LTR	LTR/Copia	0.025	3
	Copia-2_AT-LTR	LTR/Copia	0.017	2
	ATCopia31_LTR	LTR/Copia	0.017	2
	ATGP3B_LTR	LTR/Gypsy	0.017	2
	ATCopia93LTR	LTR/Copia	0.017	2
	ATCopia1LTR	LTR/Copia	0.017	2
	ATCopia49LTR	LTR/Copia	0.017	2
	ATCopia36_LTR	LTR/Copia	0.017	2
	ATCopia51LTR	LTR/Copia	0.017	2
	ATCopia40_LTR	LTR/Copia	0.017	2
	ATCopia34_LTR	LTR/Copia	0.017	2
	Copia-74_ALY-LTR	LTR/Copia	0.017	2
	ATGP4_LTR	LTR/Gypsy	0.017	2
	ATCopia10_LTR	LTR/Copia	0.017	2
	Athila7LTR	LTR/Gypsy	0.017	2
	ATCopia60LTR	LTR/Copia	0.0083	1
	ATCopia43LTR	LTR/Copia	0.0083	1
	Copia-1_AT-LTR	LTR/Copia	0.0083	1
	ATGP10LTR	LTR/Gypsy	0.0083	1
	ATCopia79LTR	LTR/Copia	0.0083	1
	ATCOPI1_LTR	LTR/Copia	0.0083	1
	Copia-3_AT-LTR	LTR/Copia	0.0083	1
	ATCopia66LTR	LTR/Copia	0.0083	1
	ATCopia64LTR	LTR/Copia	0.0083	1
	ATGP5LTR	LTR/Gypsy	0.0083	1
	ATCopia68LTR	LTR/Copia	0.0083	1
	ATCopia8ALTR	LTR/Copia	0.0083	1
	ATCopia20LTR	LTR/Copia	0.0083	1
	ATCopia32_LTR	LTR/Copia	0.0083	1
	ATCopia33_LTR	LTR/Copia	0.0083	1
	Atlantys3_LTR	LTR/Gypsy	0.0083	1
	ATCopia42LTR	LTR/Copia	0.0083	1
	ATCopia32B_LTR	LTR/Copia	0.0083	1
	Atlantys1_LTR	LTR/Gypsy	0.0083	1
	ATCopia97LTR	LTR/Copia	0.0083	1
	ATCopia9LTR	LTR/Copia	0.0083	1
	ATCopia37_LTR	LTR/Copia	0.0083	1
	ATCopia70LTR	LTR/Copia	0.0083	1
	ATCopia39_LTR	LTR/Copia	0.0083	1
	ATCOPIA69A_LTR	LTR/Copia	0.0083	1
	ATCopia74LTR	LTR/Copia	0.0083	1
	ATCopia76LTR	LTR/Copia	0.0083	1
	ATCopia65LTR	LTR/Copia	0.0083	1
	ATCopia31A_LTR	LTR/Copia	0.0083	1
	ATCopia63LTR	LTR/Copia	0.0083	1
	ATCopia95LTR	LTR/Copia	0.0083	1
	ATCopia81LTR	LTR/Copia	0.0083	1
	ATCopia44LTR	LTR/Copia	0.0083	1
	ATCopia52LTR	LTR/Copia	0.0083	1
	Atlantys2_LTR	LTR/Gypsy	0.0083	1
	ATCopia59LTR	LTR/Copia	0.0083	1
	ATCopia57LTR	LTR/Copia	0.0083	1
	ATCopia69LTR	LTR/Copia	0.0083	1
	ATCopia56LTR	LTR/Copia	0.0083	1
	Athila_LTR	LTR/Gypsy	0.0083	1
	Athila8ALTR	LTR/Gypsy	0.0083	1
	ATGP6LTR	LTR/Gypsy	0.0083	1
	ATCopia55LTR	LTR/Copia	0.0083	1
	ATCopia50LTR	LTR/Copia	0.0083	1
	ATCopia7LTR	LTR/Copia	0.0083	1
	ATCopia17LTR	LTR/Copia	0.0083	1
	ATCopia47LTR	LTR/Copia	0.0083	1
	ATCopia46LTR	LTR/Copia	0.0083	1
	ATGP9BLTR	LTR/Gypsy	0.0083	1
	ATCopia89LTR	LTR/Copia	0.0083	1
	ATCopia86LTR	LTR/Copia	0.0083	1
	ATCopia88LTR	LTR/Copia	0.0083	1
	ATGP8LTR	LTR/Gypsy	0.0083	1
	Athila4C_LTR	LTR/Gypsy	0.0083	1
	ATCopia87LTR	LTR/Copia	0.0083	1
	ATCopia25LTR	LTR/Copia	0.0083	1
	ATCopia23_LTR	LTR/Copia	0.0083	1
