# Supplementary material for: Look4LTRs: a Long terminal repeat retrotransposon detection tool capable of cross species studies and discovering recently nested repeats
Source: Mob DNA. 2024 Apr 16;15:8. doi: 10.1186/s13100-024-00317-w (PMC11020628; doi:10.1186/s13100-024-00317-w)
Supplement: Supplementary file 1 — Supplementary material 1. [file 13100_2024_317_MOESM1_ESM.zip › SupplementaryTable2.xlsx]

## Sheet: Sheet1
Oryza sativa
	Family	Super Family	Percentage (%)	Count
	RIRE3_LTR	LTR/Gypsy	0.12	176
	COPIA2-LTR_OS	LTR/Copia	0.11	167
	RETRO2_LTR	LTR/Gypsy	0.067	100
	RIRE2_LTR	LTR/Gypsy	0.054	80
	RETRO2A_LTR	LTR/Gypsy	0.054	80
	RIRE5-LTR_OS	LTR/Copia	0.034	50
	RETROSAT4_LTR	LTR/Gypsy	0.032	48
	COPIA1-LTR_OS	LTR/Copia	0.023	34
	Cassandra_OS-LTR	LTR/Cassandra	0.021	31
	GYPSY1-LTR_OS	LTR/Gypsy	0.02	30
	ATLANTYS-LTR_OS	LTR/Gypsy	0.017	25
	OSTONOR1_LTR	LTR/Copia	0.017	25
	SZ-22_LTR	LTR/Gypsy	0.017	25
	RETRO2B-LTR	LTR/Gypsy	0.017	25
	SC-3_LTR	LTR/Copia	0.014	21
	Copia-5_OS-LTR	LTR/Copia	0.011	17
	COPIA3-LTR_OS	LTR/Copia	0.011	17
	Gypsy-47_OS-LTR	LTR/Gypsy	0.0094	14
	RETROSAT-3B_LTR	LTR/Gypsy	0.008	12
	RIRE7_LTR	LTR/Gypsy	0.008	12
	Gypsy-8B_OS-LTR	LTR/Gypsy	0.008	12
	Gypsy-B_LTR	LTR/Gypsy	0.006	9
	SZ-37_LTR	LTR/Copia	0.006	9
	COPI1_LTR	LTR/Copia	0.006	9
	SZ-55_LTR	LTR/Copia	0.0054	8
	RETROSOR2_LTR	LTR/Gypsy	0.0054	8
	RETROSAT2_LTR	LTR/Gypsy	0.0054	8
	Copia-4_OS-LTR	LTR/Copia	0.0047	7
	GypsO_LTR	LTR/Gypsy	0.0047	7
	Gypsy-7_OS-LTR	LTR/Gypsy	0.0047	7
	Gypsy-209C_OS-LTR	LTR/Gypsy	0.0047	7
	Copia-13_OS-LTR	LTR/Copia	0.0047	7
	Copia-9_OS-LTR	LTR/Copia	0.0047	7
	Gypsy-3_OS-LTR	LTR/Gypsy	0.004	6
	Copia-123_OS-LTR	LTR/Copia	0.004	6
	Retrofit3_LTR	LTR/Copia	0.004	6
	Copia-14_OS-LTR	LTR/Copia	0.004	6
	COPIO_LTR	LTR/Copia	0.004	6
	SC-10_LTR	LTR/Copia	0.004	6
	Gypsy-10_OS-LTR	LTR/Gypsy	0.004	6
	Copia-11_OS-LTR	LTR/Copia	0.0034	5
	SZ-7A_LTR	LTR/Gypsy	0.0034	5
	SC-4_LTR	LTR/Copia	0.0034	5
	CRM-LTR_OS	LTR/Gypsy	0.0027	4
	LTR-27_OS-LTR	LTR/Gypsy	0.0027	4
	Gypsy-71_OS-LTR	LTR/Gypsy	0.0027	4
	Retrofit5_LTR	LTR/Copia	0.0027	4
	OSCopia1_LTR	LTR/Copia	0.0027	4
	RIRE3A_LTR	LTR/Gypsy	0.0027	4
	SZ-64B_LTR	LTR/Gypsy	0.0027	4
	CRMA1_LTR	LTR/Gypsy	0.0027	4
	Gypsy-10B_OS-LTR	LTR/Gypsy	0.0027	4
	SC-8_LTR	LTR/Copia	0.002	3
	Gypsy-154_OS-LTR	LTR/Gypsy	0.002	3
	Copia-47_OS-LTR	LTR/Copia	0.002	3
	CPSC4A_LTR	LTR/Copia	0.002	3
	SC9A_LTR	LTR/Copia	0.002	3
	LTR-26_OS-LTR	LTR/Gypsy	0.002	3
	SZ-63_LTR	LTR/Gypsy	0.002	3
	Copia-103_OS-LTR	LTR/Copia	0.002	3
	Copia-25_OS-LTR	LTR/Copia	0.002	3
	RETRO3_LTR	LTR/Gypsy	0.002	3
	Copia-10_OS-LTR	LTR/Copia	0.002	3
	Copia-26_OS-LTR	LTR/Copia	0.002	3
	COPI2_LTR	LTR/Copia	0.002	3
	LTR-28_OS-LTR	LTR/Gypsy	0.002	3
	Copia-8_OS-LTR	LTR/Copia	0.002	3
	Copia-15_OS-LTR	LTR/Copia	0.0013	2
	Copia-109_OS-LTR	LTR/Copia	0.0013	2
	Copia-40_OS-LTR	LTR/Copia	0.0013	2
	Gypsy-110_OS-LTR	LTR/Gypsy	0.0013	2
	Gypsy-84_OS-LTR	LTR/Gypsy	0.0013	2
	Copia-24_OS-LTR	LTR/Copia	0.0013	2
	Gypsy-64_OS-LTR	LTR/Gypsy	0.0013	2
	Gypsy-234_OS-LTR	LTR/Gypsy	0.0013	2
	SC-1_LTR	LTR/Copia	0.0013	2
	Gypsy-43_OS-LTR	LTR/Gypsy	0.0013	2
	Gypsy-96_OS-LTR	LTR/Gypsy	0.0013	2
	Gypsy-40_OS-LTR	LTR/Gypsy	0.0013	2
	Gypsy-231_OS-LTR	LTR/Gypsy	0.0013	2
	Hopscotch_LTR	LTR/Copia	0.0013	2
	SZ-64_LTR	LTR/Gypsy	0.0013	2
	Gypsy-217_OS-LTR	LTR/Gypsy	0.0013	2
	Retrofit2_LTR	LTR/Copia	0.0013	2
	Copia-16_OS-LTR	LTR/Copia	0.0013	2
	Copia-7_OS-LTR	LTR/Copia	0.0013	2
	BAJIE_LTR	LTR/Gypsy	0.0013	2
	Gypsy-22_OS-LTR	LTR/Gypsy	0.0013	2
	Gypsy-85_OS-LTR	LTR/Gypsy	0.0013	2
	Gypsy-11_OS-LTR	LTR/Gypsy	0.0013	2
	Copia-51_OS-LTR	LTR/Copia	0.0013	2
	RETROSAT6_LTR	LTR/Gypsy	0.0013	2
	OSR39_LTR	LTR/Gypsy	0.0013	2
	Gypsy-104_OS-LTR	LTR/Gypsy	0.0013	2
	Gypsy-209_OS-LTR	LTR/Gypsy	0.0013	2
	Copia-10B_OS-LTR	LTR/Copia	0.0013	2
	Copia-104_OS-LTR	LTR/Copia	0.0013	2
	Gypsy-81_OS-LTR	LTR/Gypsy	0.0013	2
	Gypsy-66_OS-LTR	LTR/Gypsy	0.0013	2
	Retrofit6_LTR	LTR/Copia	0.0013	2
	Gypsy-61_OS-LTR	LTR/Gypsy	0.0013	2
	Gypsy-8_OS-LTR	LTR/Gypsy	0.0013	2
	CPSC2_LTR	LTR/Copia	0.0013	2
	Copia-93_OS-LTR	LTR/Copia	0.0013	2
	Gypsy-135_OS-LTR	LTR/Gypsy	0.0013	2
	SZ-54B_LTR	LTR/Gypsy	0.0013	2
	Gypsy-241_OS-LTR	LTR/Gypsy	0.0013	2
	Gypsy-90_OS-LTR	LTR/Gypsy	0.00067	1
	Copia-101_OS-LTR	LTR/Copia	0.00067	1
	Gypsy-188_OS-LTR	LTR/Gypsy	0.00067	1
	Gypsy-224_OS-LTR	LTR/Gypsy	0.00067	1
	Gypsy-92_OS-LTR	LTR/Gypsy	0.00067	1
	Gypsy-170_OS-LTR	LTR/Gypsy	0.00067	1
	Copia-58_OS-LTR	LTR/Copia	0.00067	1
	Gypsy-114_OS-LTR	LTR/Gypsy	0.00067	1
	Gypsy-100_OS-LTR	LTR/Gypsy	0.00067	1
	Copia-52_OS-LTR	LTR/Copia	0.00067	1
	Gypsy-57_OS-LTR	LTR/Gypsy	0.00067	1
	Gypsy-199_OS-LTR	LTR/Gypsy	0.00067	1
	Gypsy-205_OS-LTR	LTR/Gypsy	0.00067	1
	Copia-49_OS-LTR	LTR/Copia	0.00067	1
	Gypsy-111_OS-LTR	LTR/Gypsy	0.00067	1
	SZ-53_LTR	LTR/Gypsy	0.00067	1
	SZ-38_LTR	LTR/Gypsy	0.00067	1
	Gypsy-238_OS-LTR	LTR/Gypsy	0.00067	1
	Gypsy-176_OS-LTR	LTR/Gypsy	0.00067	1
	Copia-87_OS-LTR	LTR/Copia	0.00067	1
	Copia-118_OS-LTR	LTR/Copia	0.00067	1
	Gypsy-95_OS-LTR	LTR/Gypsy	0.00067	1
	Gypsy-106_OS-LTR	LTR/Gypsy	0.00067	1
	Copia-39_OS-LTR	LTR/Copia	0.00067	1
	Gypsy-72B_OS-LTR	LTR/Gypsy	0.00067	1
	CPSC5_LTR	LTR/Copia	0.00067	1
	Gypsy-172B_OS-LTR	LTR/Gypsy	0.00067	1
	Gypsy-1_OSJ-LTR	LTR/Gypsy	0.00067	1
	Gypsy-146_OS-LTR	LTR/Gypsy	0.00067	1
	Copia-17_OS-LTR	LTR/Copia	0.00067	1
	RN107_LTR	LTR/Copia	0.00067	1
	Copia-74B_OS-LTR	LTR/Copia	0.00067	1
	Copia-90_OS-LTR	LTR/Copia	0.00067	1
	Copia-76_OS-LTR	LTR/Copia	0.00067	1
	Copia-85_OS-LTR	LTR/Copia	0.00067	1
	Gypsy-239_OS-LTR	LTR/Gypsy	0.00067	1
	Copia-120_OS-LTR	LTR/Copia	0.00067	1
	Gypsy-145_OS-LTR	LTR/Gypsy	0.00067	1
	Copia-71_OS-LTR	LTR/Copia	0.00067	1
	Gypsy-211_OS-LTR	LTR/Gypsy	0.00067	1
	Gypsy-163_OS-LTR	LTR/Gypsy	0.00067	1
	SC-9_LTR	LTR/Copia	0.00067	1
	Gypsy-101_OS-LTR	LTR/Gypsy	0.00067	1
	Copia-55_OS-LTR	LTR/Copia	0.00067	1
	Gypsy-119_OS-LTR	LTR/Gypsy	0.00067	1
	Gypsy-127_OS-LTR	LTR/Gypsy	0.00067	1
	Copia-96_OS-LTR	LTR/Copia	0.00067	1
	Copia-43_OS-LTR	LTR/Copia	0.00067	1
	Copia-60_OS-LTR	LTR/Copia	0.00067	1
	Gypsy-62_OS-LTR	LTR/Gypsy	0.00067	1
	Gypsy-142_OS-LTR	LTR/Gypsy	0.00067	1
	Gypsy-222_OS-LTR	LTR/Gypsy	0.00067	1
	Gypsy-46_OS-LTR	LTR/Gypsy	0.00067	1
	Gypsy-202_OS-LTR	LTR/Gypsy	0.00067	1
	Gypsy-67_OS-LTR	LTR/Gypsy	0.00067	1
	Copia-21_OS-LTR	LTR/Copia	0.00067	1
	Gypsy-206_OS-LTR	LTR/Gypsy	0.00067	1
	Gypsy-140_OS-LTR	LTR/Gypsy	0.00067	1
	Gypsy-189_OS-LTR	LTR/Gypsy	0.00067	1
	Gypsy-105_OS-LTR	LTR/Gypsy	0.00067	1
	Gypsy-207_OS-LTR	LTR/Gypsy	0.00067	1
	Gypsy-115_OS-LTR	LTR/Gypsy	0.00067	1
	Gypsy-186_OS-LTR	LTR/Gypsy	0.00067	1
	Copia-46_OS-LTR	LTR/Copia	0.00067	1
	Gypsy-230_OS-LTR	LTR/Gypsy	0.00067	1
	Gypsy-A_LTR	LTR/Gypsy	0.00067	1
	Gypsy-55_OS-LTR	LTR/Gypsy	0.00067	1
	RIRE8C_LTR	LTR/Gypsy	0.00067	1
	Gypsy-196_OS-LTR	LTR/Gypsy	0.00067	1
	Gypsy-78_OS-LTR	LTR/Gypsy	0.00067	1
	Gypsy-88_OS-LTR	LTR/Gypsy	0.00067	1
	Gypsy-137_OS-LTR	LTR/Gypsy	0.00067	1
	Gypsy-156_OS-LTR	LTR/Gypsy	0.00067	1
	Gypsy-117_OS-LTR	LTR/Gypsy	0.00067	1
	Copia-42_OS-LTR	LTR/Copia	0.00067	1
	Gypsy-76_OS-LTR	LTR/Gypsy	0.00067	1
	Gypsy-138_OS-LTR	LTR/Gypsy	0.00067	1
	Gypsy-40B_OS-LTR	LTR/Gypsy	0.00067	1
	Gypsy-87_OS-LTR	LTR/Gypsy	0.00067	1
	Gypsy-32_OS-LTR	LTR/Gypsy	0.00067	1
	Copia-64_OS-LTR	LTR/Copia	0.00067	1
	Copia-79_OS-LTR	LTR/Copia	0.00067	1
	Gypsy-75_OS-LTR	LTR/Gypsy	0.00067	1
	Gypsy-146B_OS-LTR	LTR/Gypsy	0.00067	1
	Gypsy-185_OS-LTR	LTR/Gypsy	0.00067	1
	Gypsy-192_OS-LTR	LTR/Gypsy	0.00067	1
	Copia-45_OS-LTR	LTR/Copia	0.00067	1
	Gypsy-173_OS-LTR	LTR/Gypsy	0.00067	1
	Gypsy-33_OS-LTR	LTR/Gypsy	0.00067	1
	Copia-81_OS-LTR	LTR/Copia	0.00067	1
	Gypsy-77_OS-LTR	LTR/Gypsy	0.00067	1
	Copia-61_OS-LTR	LTR/Copia	0.00067	1
	Gypsy-223_OS-LTR	LTR/Gypsy	0.00067	1
	Copia-72_OS-LTR	LTR/Copia	0.00067	1
	Retrofit4_LTR	LTR/Copia	0.00067	1
	Copia-91_OS-LTR	LTR/Copia	0.00067	1
	Copia-74_OS-LTR	LTR/Copia	0.00067	1
	Gypsy-212_OS-LTR	LTR/Gypsy	0.00067	1
	Copia-22_OS-LTR	LTR/Copia	0.00067	1
	GypsI_LTR	LTR/Gypsy	0.00067	1
	Gypsy-102_OS-LTR	LTR/Gypsy	0.00067	1
	Gypsy-218_OS-LTR	LTR/Gypsy	0.00067	1
	Copia-120B_OS-LTR	LTR/Copia	0.00067	1
	Copia-41_OS-LTR	LTR/Copia	0.00067	1
	Gypsy-126_OS-LTR	LTR/Gypsy	0.00067	1
	Gypsy-233_OS-LTR	LTR/Gypsy	0.00067	1
	RN12_LTR	LTR/Gypsy	0.00067	1
	Copia-65_OS-LTR	LTR/Copia	0.00067	1
	Gypsy-179_OS-LTR	LTR/Gypsy	0.00067	1
	Gypsy-3C_OS-LTR	LTR/Gypsy	0.00067	1
	Gypsy-219_OS-LTR	LTR/Gypsy	0.00067	1
	Gypsy-56_OS-LTR	LTR/Gypsy	0.00067	1
	Copia-67_OS-LTR	LTR/Copia	0.00067	1
	Gypsy-180_OS-LTR	LTR/Gypsy	0.00067	1
	Gypsy-91_OS-LTR	LTR/Gypsy	0.00067	1
	Gypsy-63_OS-LTR	LTR/Gypsy	0.00067	1
	Gypsy-195_OS-LTR	LTR/Gypsy	0.00067	1
	Gypsy-160_OS-LTR	LTR/Gypsy	0.00067	1
	Gypsy-118_OS-LTR	LTR/Gypsy	0.00067	1
	Gypsy-208_OS-LTR	LTR/Gypsy	0.00067	1
	Gypsy-215_OS-LTR	LTR/Gypsy	0.00067	1
	SZ-49_LTR	LTR/Gypsy	0.00067	1
	Gypsy-72_OS-LTR	LTR/Gypsy	0.00067	1
	Gypsy-174_OS-LTR	LTR/Gypsy	0.00067	1
	Copia-97_OS-LTR	LTR/Copia	0.00067	1
	Gypsy-167_OS-LTR	LTR/Gypsy	0.00067	1
	Gypsy-83_OS-LTR	LTR/Gypsy	0.00067	1
	Gypsy-73_OS-LTR	LTR/Gypsy	0.00067	1
	Gypsy-116_OS-LTR	LTR/Gypsy	0.00067	1
	Gypsy-89_OS-LTR	LTR/Gypsy	0.00067	1
	Copia-62_OS-LTR	LTR/Copia	0.00067	1
	Gypsy-93_OS-LTR	LTR/Gypsy	0.00067	1
	Gypsy-98_OS-LTR	LTR/Gypsy	0.00067	1
	SZ-54_LTR	LTR/Gypsy	0.00067	1
	Gypsy-171_OS-LTR	LTR/Gypsy	0.00067	1
	Gypsy-165_OS-LTR	LTR/Gypsy	0.00067	1
	GYPSIA_LTR	LTR/Gypsy	0.00067	1
	Gypsy-162_OS-LTR	LTR/Gypsy	0.00067	1
	Gypsy-150_OS-LTR	LTR/Gypsy	0.00067	1
	Copia-94_OS-LTR	LTR/Copia	0.00067	1
	Gypsy-164_OS-LTR	LTR/Gypsy	0.00067	1
	Copia-107_OS-LTR	LTR/Copia	0.00067	1
	Gypsy-113_OS-LTR	LTR/Gypsy	0.00067	1
	Gypsy-107_OS-LTR	LTR/Gypsy	0.00067	1
	Gypsy-80_OS-LTR	LTR/Gypsy	0.00067	1
	SZ-56_LTR	LTR/Gypsy	0.00067	1
	SC-6_LTR	LTR/Copia	0.00067	1
	Copia-53_OS-LTR	LTR/Copia	0.00067	1
	SZ-54C_LTR	LTR/Gypsy	0.00067	1
	OSR42_LTR	LTR/Gypsy	0.00067	1
	Gypsy-155_OS-LTR	LTR/Gypsy	0.00067	1
	Copia-23_OS-LTR	LTR/Copia	0.00067	1
	Copia-111_OS-LTR	LTR/Copia	0.00067	1
	Gypsy-200_OS-LTR	LTR/Gypsy	0.00067	1
	Gypsy-225_OS-LTR	LTR/Gypsy	0.00067	1
	OSR38_LTR	LTR/Gypsy	0.00067	1
	Gypsy-121_OS-LTR	LTR/Gypsy	0.00067	1
	Copia-128_OS-LTR	LTR/Copia	0.00067	1
	Gypsy-103_OS-LTR	LTR/Gypsy	0.00067	1
	SZ-59_LTR	LTR/Gypsy	0.00067	1
	Gypsy-227_OS-LTR	LTR/Gypsy	0.00067	1
	Gypsy-80B_OS-LTR	LTR/Gypsy	0.00067	1
	Gypsy-86_OS-LTR	LTR/Gypsy	0.00067	1
	CPSC3_LTR	LTR/Copia	0.00067	1
	Gypsy-74_OS-LTR	LTR/Gypsy	0.00067	1
	Gypsy-125_OS-LTR	LTR/Gypsy	0.00067	1
	Gypsy-35_OS-LTR	LTR/Gypsy	0.00067	1
	Gypsy-25B_OS-LTR	LTR/Gypsy	0.00067	1
	COPIA1B-LTR_OS	LTR/Copia	0.00067	1
	SZ-54D_LTR	LTR/Gypsy	0.00067	1
	SZ-54A_LTR	LTR/Gypsy	0.00067	1
	Gypsy-169_OS-LTR	LTR/Gypsy	0.00067	1
	SZ-6_LTR	LTR/Copia	0.00067	1
	SZ-30_LTR	LTR/Copia	0.00067	1
	SZ-4_LTR	LTR/Gypsy	0.00067	1
	Copia-20_OS-LTR	LTR/Copia	0.00067	1
	SZ-56A_LTR	LTR/Gypsy	0.00067	1
	Gypsy-175_OS-LTR	LTR/Gypsy	0.00067	1
	Gypsy-228_OS-LTR	LTR/Gypsy	0.00067	1
	Copia-80_OS-LTR	LTR/Copia	0.00067	1
