# Supplementary material for: Look4LTRs: a Long terminal repeat retrotransposon detection tool capable of cross species studies and discovering recently nested repeats
Source: Mob DNA. 2024 Apr 16;15:8. doi: 10.1186/s13100-024-00317-w (PMC11020628; doi:10.1186/s13100-024-00317-w)
Supplement: Supplementary file 1 — Supplementary material 1. [file 13100_2024_317_MOESM1_ESM.zip › SupplementaryTable3.xlsx]

## Sheet: Sheet1
Glycine max
	Family	Super Family	Percentage (%)	Count
	SIRE1_LTR	LTR/Copia	0.14	215
	Copia-89_GM-LTR	LTR/Copia	0.056	88
	Copia-4_GM-LTR	LTR/Copia	0.053	84
	GmCOPIA11_LTR	LTR/Copia	0.046	73
	Copia-66_GM-LTR	LTR/Copia	0.043	67
	Gypsy-118_GM-LTR	LTR/Gypsy	0.041	64
	Copia-64_GM-LTR	LTR/Copia	0.039	62
	Copia-45_GM-LTR	LTR/Copia	0.038	59
	Copia-50_GM-LTR	LTR/Copia	0.031	49
	Gypsy-109_GM-LTR	LTR/Gypsy	0.027	42
	Gypsy-122_GM-LTR	LTR/Gypsy	0.024	37
	Copia-71_GM-LTR	LTR/Copia	0.023	36
	GmOgre_LTR	LTR/Gypsy	0.02	31
	Copia-13_GM-LTR	LTR/Copia	0.019	30
	Copia-17_GM-LTR	LTR/Copia	0.016	25
	GmGYPSY10_LTR	LTR/Gypsy	0.015	24
	Copia-99_GM-LTR	LTR/Copia	0.015	24
	Copia-18_GM-LTR	LTR/Copia	0.014	22
	Copia-67_GM-LTR	LTR/Copia	0.014	22
	Copia-51_GM-LTR	LTR/Copia	0.013	20
	GmCOPIA10_LTR	LTR/Copia	0.011	18
	Copia-12_GM-LTR	LTR/Copia	0.01	16
	DIASPORA_LTR	LTR/Gypsy	0.0095	15
	Gypsy-119_GM-LTR	LTR/Gypsy	0.0083	13
	Copia-26_GM-LTR	LTR/Copia	0.0076	12
	Copia-27_GM-LTR	LTR/Copia	0.0064	10
	Copia-7_GM-LTR	LTR/Copia	0.0064	10
	Copia-97_GM-LTR	LTR/Copia	0.0057	9
	Copia-76_GM-LTR	LTR/Copia	0.0051	8
	Copia-57_GM-LTR	LTR/Copia	0.0051	8
	Copia-35_GM-LTR	LTR/Copia	0.0051	8
	Copia-42_GM-LTR	LTR/Copia	0.0051	8
	Copia-85_GM-LTR	LTR/Copia	0.0051	8
	Gypsy-120_GM-LTR	LTR/Gypsy	0.0045	7
	Copia-60_GM-LTR	LTR/Copia	0.0045	7
	Copia-10_GM-LTR	LTR/Copia	0.0045	7
	Copia-79_GM-LTR	LTR/Copia	0.0045	7
	Copia-62_GM-LTR	LTR/Copia	0.0045	7
	Copia-68_GM-LTR	LTR/Copia	0.0038	6
	Copia-30_GM-LTR	LTR/Copia	0.0038	6
	Gypsy-97_GM-LTR	LTR/Gypsy	0.0038	6
	Gypsy-123_GM-LTR	LTR/Gypsy	0.0032	5
	Gypsy-121_GM-LTR	LTR/Gypsy	0.0032	5
	Gypsy-18_GM-LTR	LTR/Gypsy	0.0032	5
	Copia-47_GM-LTR	LTR/Copia	0.0032	5
	Copia-19_GM-LTR	LTR/Copia	0.0032	5
	Gypsy-132_GM-LTR	LTR/Gypsy	0.0032	5
	Gypsy-34_GM-LTR	LTR/Gypsy	0.0032	5
	Gypsy-72_GM-LTR	LTR/Gypsy	0.0025	4
	Copia-95_GM-LTR	LTR/Copia	0.0025	4
	Gypsy-36_GM-LTR	LTR/Gypsy	0.0025	4
	Copia-82_GM-LTR	LTR/Copia	0.0025	4
	Copia-49_GM-LTR	LTR/Copia	0.0025	4
	Copia-6_GM-LTR	LTR/Copia	0.0025	4
	Copia-69_GM-LTR	LTR/Copia	0.0025	4
	Copia-16_GM-LTR	LTR/Copia	0.0025	4
	Gypsy-85_GM-LTR	LTR/Gypsy	0.0025	4
	Gypsy-61_GM-LTR	LTR/Gypsy	0.0025	4
	Copia-93_GM-LTR	LTR/Copia	0.0025	4
	Gypsy-65_GM-LTR	LTR/Gypsy	0.0025	4
	Copia-1_GM-LTR	LTR/Copia	0.0025	4
	Gypsy-131_GM-LTR	LTR/Gypsy	0.0019	3
	Gypsy-136_GM-LTR	LTR/Gypsy	0.0019	3
	Copia-103_GM-LTR	LTR/Copia	0.0019	3
	Gypsy-116_GM-LTR	LTR/Gypsy	0.0019	3
	Gypsy-95_GM-LTR	LTR/Gypsy	0.0019	3
	Copia-74_GM-LTR	LTR/Copia	0.0019	3
	Gypsy-58_GM-LTR	LTR/Gypsy	0.0019	3
	Copia-46_GM-LTR	LTR/Copia	0.0019	3
	Gypsy-83_GM-LTR	LTR/Gypsy	0.0019	3
	Gypsy-54_GM-LTR	LTR/Gypsy	0.0019	3
	Gypsy-25_GM-LTR	LTR/Gypsy	0.0019	3
	Copia-63_GM-LTR	LTR/Copia	0.0019	3
	Copia-61_GM-LTR	LTR/Copia	0.0019	3
	Copia-11_GM-LTR	LTR/Copia	0.0019	3
	Gypsy-102_GM-LTR	LTR/Gypsy	0.0019	3
	Gypsy-78_GM-LTR	LTR/Gypsy	0.0019	3
	Gypsy-103_GM-LTR	LTR/Gypsy	0.0019	3
	Copia-43_GM-LTR	LTR/Copia	0.0019	3
	Gypsy-1_GM-LTR	LTR/Gypsy	0.0019	3
	Gypsy-88_GM-LTR	LTR/Gypsy	0.0019	3
	Gypsy-130_GM-LTR	LTR/Gypsy	0.0019	3
	Copia-73_GM-LTR	LTR/Copia	0.0019	3
	Gypsy-110_GM-LTR	LTR/Gypsy	0.0019	3
	Gypsy-93_GM-LTR	LTR/Gypsy	0.0019	3
	Copia-81_GM-LTR	LTR/Copia	0.0019	3
	Gypsy-69_GM-LTR	LTR/Gypsy	0.0013	2
	Gypsy-74_GM-LTR	LTR/Gypsy	0.0013	2
	Gypsy-44_GM-LTR	LTR/Gypsy	0.0013	2
	Copia-54_GM-LTR	LTR/Copia	0.0013	2
	Gypsy-99_GM-LTR	LTR/Gypsy	0.0013	2
	Gypsy-73_GM-LTR	LTR/Gypsy	0.0013	2
	Copia-84_GM-LTR	LTR/Copia	0.0013	2
	Gypsy-96_GM-LTR	LTR/Gypsy	0.0013	2
	Copia-39_GM-LTR	LTR/Copia	0.0013	2
	Copia-88_GM-LTR	LTR/Copia	0.0013	2
	Gypsy-89_GM-LTR	LTR/Gypsy	0.0013	2
	Gypsy-47_GM-LTR	LTR/Gypsy	0.0013	2
	Copia-40_GM-LTR	LTR/Copia	0.0013	2
	Copia-41_GM-LTR	LTR/Copia	0.0013	2
	Copia-100_GM-LTR	LTR/Copia	0.0013	2
	Gypsy-91_GM-LTR	LTR/Gypsy	0.0013	2
	Gypsy-42_GM-LTR	LTR/Gypsy	0.0013	2
	Gypsy-81_GM-LTR	LTR/Gypsy	0.0013	2
	Copia-2_GM-LTR	LTR/Copia	0.0013	2
	Gypsy-51_GM-LTR	LTR/Gypsy	0.0013	2
	Gypsy-90_GM-LTR	LTR/Gypsy	0.0013	2
	Gypsy-26_GM-LTR	LTR/Gypsy	0.0013	2
	Copia-87_GM-LTR	LTR/Copia	0.0013	2
	Gypsy-98_GM-LTR	LTR/Gypsy	0.0013	2
	Gypsy-82_GM-LTR	LTR/Gypsy	0.0013	2
	Gypsy-113_GM-LTR	LTR/Gypsy	0.0013	2
	Copia-59_GM-LTR	LTR/Copia	0.0013	2
	Gypsy-77_GM-LTR	LTR/Gypsy	0.0013	2
	Gypsy1GM_LTR	LTR/Gypsy	0.0013	2
	Gypsy-94_GM-LTR	LTR/Gypsy	0.0013	2
	Gypsy-17_GM-LTR	LTR/Gypsy	0.0013	2
	Gypsy-21_GM-LTR	LTR/Gypsy	0.0013	2
	Gypsy-100_GM-LTR	LTR/Gypsy	0.0013	2
	Gypsy-24_GM-LTR	LTR/Gypsy	0.0013	2
	Gypsy-56_GM-LTR	LTR/Gypsy	0.0013	2
	Copia-101_GM-LTR	LTR/Copia	0.0013	2
	Gypsy-53_GM-LTR	LTR/Gypsy	0.00064	1
	Gypsy-41_GM-LTR	LTR/Gypsy	0.00064	1
	Copia-70_GM-LTR	LTR/Copia	0.00064	1
	Gypsy-40_GM-LTR	LTR/Gypsy	0.00064	1
	Copia-38_GM-LTR	LTR/Copia	0.00064	1
	Gypsy-64_GM-LTR	LTR/Gypsy	0.00064	1
	Copia-78_GM-LTR	LTR/Copia	0.00064	1
	Copia-92_GM-LTR	LTR/Copia	0.00064	1
	Gypsy-111_GM-LTR	LTR/Gypsy	0.00064	1
	Gypsy-105_GM-LTR	LTR/Gypsy	0.00064	1
	Copia-58_GM-LTR	LTR/Copia	0.00064	1
	Gypsy-108_GM-LTR	LTR/Gypsy	0.00064	1
	Copia-48_GM-LTR	LTR/Copia	0.00064	1
	Copia-80_GM-LTR	LTR/Copia	0.00064	1
	Gypsy-37_GM-LTR	LTR/Gypsy	0.00064	1
	Copia-14_GM-LTR	LTR/Copia	0.00064	1
	Gypsy-31_GM-LTR	LTR/Gypsy	0.00064	1
	Gypsy-29_GM-LTR	LTR/Gypsy	0.00064	1
	Copia-25_GM-LTR	LTR/Copia	0.00064	1
	Gypsy-30_GM-LTR	LTR/Gypsy	0.00064	1
	Gypsy-27_GM-LTR	LTR/Gypsy	0.00064	1
	Gypsy-52_GM-LTR	LTR/Gypsy	0.00064	1
	Gypsy-16_GM-LTR	LTR/Gypsy	0.00064	1
	Gypsy-86_GM-LTR	LTR/Gypsy	0.00064	1
	Gypsy-133_GM-LTR	LTR/Gypsy	0.00064	1
	Gypsy-19_GM-LTR	LTR/Gypsy	0.00064	1
	Gypsy-68_GM-LTR	LTR/Gypsy	0.00064	1
	Copia-104_GM-LTR	LTR/Copia	0.00064	1
	GmGYPSY11_LTR	LTR/Gypsy	0.00064	1
	Gypsy-70_GM-LTR	LTR/Gypsy	0.00064	1
	Gypsy-101_GM-LTR	LTR/Gypsy	0.00064	1
	Gypsy-50_GM-LTR	LTR/Gypsy	0.00064	1
	Gypsy-71_GM-LTR	LTR/Gypsy	0.00064	1
	Gypsy-39_GM-LTR	LTR/Gypsy	0.00064	1
	Copia-9_GM-LTR	LTR/Copia	0.00064	1
	Copia-23_GM-LTR	LTR/Copia	0.00064	1
	Gypsy-75_GM-LTR	LTR/Gypsy	0.00064	1
	Copia-24_GM-LTR	LTR/Copia	0.00064	1
	Copia-94_GM-LTR	LTR/Copia	0.00064	1
	Copia-83_GM-LTR	LTR/Copia	0.00064	1
	Gypsy-129_GM-LTR	LTR/Gypsy	0.00064	1
	Copia-8_GM-LTR	LTR/Copia	0.00064	1
	Copia-15_GM-LTR	LTR/Copia	0.00064	1
	Gypsy-138_GM-LTR	LTR/Gypsy	0.00064	1
	Gypsy-2_GM-LTR	LTR/Gypsy	0.00064	1
	Gypsy-14_GM-LTR	LTR/Gypsy	0.00064	1
	Gypsy-92_GM-LTR	LTR/Gypsy	0.00064	1
	Gypsy-66_GM-LTR	LTR/Gypsy	0.00064	1
	Gypsy-23_GM-LTR	LTR/Gypsy	0.00064	1
	Gypsy-35_GM-LTR	LTR/Gypsy	0.00064	1
	Gypsy-22_GM-LTR	LTR/Gypsy	0.00064	1
	Gypsy-60_GM-LTR	LTR/Gypsy	0.00064	1
	Gypsy-38_GM-LTR	LTR/Gypsy	0.00064	1
	Gypsy-15_GM-LTR	LTR/Gypsy	0.00064	1
	Gypsy-59_GM-LTR	LTR/Gypsy	0.00064	1
	Gypsy-33_GM-LTR	LTR/Gypsy	0.00064	1
	Gypsy-62_GM-LTR	LTR/Gypsy	0.00064	1
	Gypsy-117_GM-LTR	LTR/Gypsy	0.00064	1
	Copia-72_GM-LTR	LTR/Copia	0.00064	1
	Gypsy-63_GM-LTR	LTR/Gypsy	0.00064	1
	Gypsy-79_GM-LTR	LTR/Gypsy	0.00064	1
	Gypsy-11_GM-LTR	LTR/Gypsy	0.00064	1
	Gypsy-114_GM-LTR	LTR/Gypsy	0.00064	1
	Gypsy-84_GM-LTR	LTR/Gypsy	0.00064	1
	Copia-20_GM-LTR	LTR/Copia	0.00064	1
	Copia-52_GM-LTR	LTR/Copia	0.00064	1
	Gypsy-20_GM-LTR	LTR/Gypsy	0.00064	1
	Gypsy-87_GM-LTR	LTR/Gypsy	0.00064	1
