# Supplementary material for: Look4LTRs: a Long terminal repeat retrotransposon detection tool capable of cross species studies and discovering recently nested repeats
Source: Mob DNA. 2024 Apr 16;15:8. doi: 10.1186/s13100-024-00317-w (PMC11020628; doi:10.1186/s13100-024-00317-w)
Supplement: Supplementary file 1 — Supplementary material 1. [file 13100_2024_317_MOESM1_ESM.zip › SupplementaryTable4.xlsx]

## Sheet: Sheet1
Sorghum bicolor
	Family	Super Family	Percentage (%)	Count
	Gypsy-122_SBi-LTR	LTR/Gypsy	0.16	866
	ATHILA-1_SBi-LTR	LTR/Gypsy	0.11	585
	Gypsy-136_SBi-LTR	LTR/Gypsy	0.091	502
	ATHILA-3_SBi-LTR	LTR/Gypsy	0.086	475
	Gypsy-133_SBi-LTR	LTR/Gypsy	0.079	438
	Gypsy-124_SBi-LTR	LTR/Gypsy	0.059	326
	Gypsy-128_SBi-LTR	LTR/Gypsy	0.047	257
	Gypsy-125_SBi-LTR	LTR/Gypsy	0.044	244
	Gypsy-127_SBi-LTR	LTR/Gypsy	0.041	229
	Gypsy-137_SBi-LTR	LTR/Gypsy	0.024	134
	Copia-141_SB-LTR	LTR/Copia	0.021	116
	Cassandra_SBi-LTR	LTR/Cassandra	0.017	96
	Gypsy-12_SB-LTR	LTR/Gypsy	0.015	82
	Gypsy-141_SBi-LTR	LTR/Gypsy	0.011	61
	Gypsy-34_SB-LTR	LTR/Gypsy	0.011	59
	Gypsy-121_SBi-LTR	LTR/Gypsy	0.011	58
	Gypsy-16_SB-LTR	LTR/Gypsy	0.0094	52
	Copia-15_SB-LTR	LTR/Copia	0.0091	50
	Gypsy-122B_SBi-LTR	LTR/Gypsy	0.008	44
	RETROSOR1_SB-LTR	LTR/Gypsy	0.0074	41
	Gypsy-62_SB-LTR	LTR/Gypsy	0.0054	30
	Gypsy-19_SB-LTR	LTR/Gypsy	0.0054	30
	Copia-34_SB-LTR	LTR/Copia	0.0049	27
	Copia-18_SB-LTR	LTR/Copia	0.0049	27
	Copia-13_SB-LTR	LTR/Copia	0.004	22
	Copia-68_SB-LTR	LTR/Copia	0.004	22
	Copia-16_SB-LTR	LTR/Copia	0.0038	21
	ATHILA-6_SBi-LTR	LTR/Gypsy	0.0036	20
	Copia-140_SB-LTR	LTR/Copia	0.0033	18
	Gypsy-131_SBi-LTR	LTR/Gypsy	0.0031	17
	Copia-52_SB-LTR	LTR/Copia	0.0031	17
	Gypsy-130_SBi-LTR	LTR/Gypsy	0.0029	16
	Gypsy-20_SB-LTR	LTR/Gypsy	0.0029	16
	Copia-9_SB-LTR	LTR/Copia	0.0027	15
	ATHILA-4_SBi-LTR	LTR/Gypsy	0.0027	15
	Copia-84_SB-LTR	LTR/Copia	0.0024	13
	ATHILA-5_SBi-LTR	LTR/Gypsy	0.0022	12
	Gypsy-134_SBi-LTR	LTR/Gypsy	0.0022	12
	Copia-33_SB-LTR	LTR/Copia	0.002	11
	Gypsy-132_SBi-LTR	LTR/Gypsy	0.002	11
	Copia-38_SB-LTR	LTR/Copia	0.002	11
	Gypsy-135_SBi-LTR	LTR/Gypsy	0.0018	10
	Gypsy-23_SB-LTR	LTR/Gypsy	0.0018	10
	Copia-55_SB-LTR	LTR/Copia	0.0018	10
	Copia-19_SB-LTR	LTR/Copia	0.0016	9
	Copia-12_SB-LTR	LTR/Copia	0.0016	9
	Copia-14_SB-LTR	LTR/Copia	0.0016	9
	ATHILA-2_SBi-LTR	LTR/Gypsy	0.0014	8
	Copia-58_SB-LTR	LTR/Copia	0.0011	6
	Gypsy-29_SB-LTR	LTR/Gypsy	0.0011	6
	Gypsy-46_SB-LTR	LTR/Gypsy	0.0011	6
	Gypsy-75_SB-LTR	LTR/Gypsy	0.0011	6
	Gypsy-120_SB-LTR	LTR/Gypsy	0.00091	5
	Copia-11_SB-LTR	LTR/Copia	0.00091	5
	Copia-138_SB-LTR	LTR/Copia	0.00091	5
	Copia-66_SB-LTR	LTR/Copia	0.00091	5
	Gypsy-140_SBi-LTR	LTR/Gypsy	0.00091	5
	Copia-53_SB-LTR	LTR/Copia	0.00091	5
	Copia-37_SB-LTR	LTR/Copia	0.00091	5
	Gypsy-94_SB-LTR	LTR/Gypsy	0.00072	4
	Gypsy-100_SB-LTR	LTR/Gypsy	0.00072	4
	Gypsy-21_SB-LTR	LTR/Gypsy	0.00072	4
	Gypsy-74_SB-LTR	LTR/Gypsy	0.00072	4
	Copia-43_SB-LTR	LTR/Copia	0.00072	4
	Gypsy-126_SBi-LTR	LTR/Gypsy	0.00072	4
	Gypsy-15_SB-LTR	LTR/Gypsy	0.00072	4
	Gypsy-88_SB-LTR	LTR/Gypsy	0.00072	4
	Gypsy-78_SB-LTR	LTR/Gypsy	0.00072	4
	Gypsy-8_SB-LTR	LTR/Gypsy	0.00072	4
	Gypsy-N129_SBi-LTR	LTR/Gypsy	0.00072	4
	Copia-30_SB-LTR	LTR/Copia	0.00072	4
	Copia-142_SB-LTR	LTR/Copia	0.00072	4
	Gypsy-85_SB-LTR	LTR/Gypsy	0.00054	3
	Gypsy-91_SB-LTR	LTR/Gypsy	0.00054	3
	Copia-59_SB-LTR	LTR/Copia	0.00054	3
	Copia-56_SB-LTR	LTR/Copia	0.00054	3
	Copia-131_SB-LTR	LTR/Copia	0.00054	3
	Copia-23_SB-LTR	LTR/Copia	0.00054	3
	Copia-78_SB-LTR	LTR/Copia	0.00054	3
	Copia-7_SB-LTR	LTR/Copia	0.00054	3
	Gypsy-58_SB-LTR	LTR/Gypsy	0.00054	3
	Copia-128_SB-LTR	LTR/Copia	0.00054	3
	Gypsy-125N_SBi-LTR	LTR/Gypsy	0.00054	3
	Gypsy-9_SB-LTR	LTR/Gypsy	0.00054	3
	Copia-50_SB-LTR	LTR/Copia	0.00054	3
	Gypsy-71_SB-LTR	LTR/Gypsy	0.00054	3
	Gypsy-33_SB-LTR	LTR/Gypsy	0.00054	3
	GYPSOR1_LTR	LTR/Gypsy	0.00054	3
	Copia-88_SB-LTR	LTR/Copia	0.00054	3
	Gypsy-119_SB-LTR	LTR/Gypsy	0.00054	3
	Copia-106_SB-LTR	LTR/Copia	0.00054	3
	Copia-139_SB-LTR	LTR/Copia	0.00054	3
	Gypsy-110_SB-LTR	LTR/Gypsy	0.00054	3
	Copia-98_SB-LTR	LTR/Copia	0.00054	3
	Gypsy-123_SBi-LTR	LTR/Gypsy	0.00054	3
	Gypsy-129_SBi-LTR	LTR/Gypsy	0.00054	3
	Gypsy-13_SB-LTR	LTR/Gypsy	0.00054	3
	Gypsy-38_SB-LTR	LTR/Gypsy	0.00054	3
	Gypsy-6_SB-LTR	LTR/Gypsy	0.00054	3
	Gypsy-118_SB-LTR	LTR/Gypsy	0.00054	3
	Gypsy-59_SB-LTR	LTR/Gypsy	0.00054	3
	Gypsy-139_SBi-LTR	LTR/Gypsy	0.00054	3
	Copia-32_SB-LTR	LTR/Copia	0.00036	2
	Gypsy-51_SB-LTR	LTR/Gypsy	0.00036	2
	Copia-63_SB-LTR	LTR/Copia	0.00036	2
	Gypsy-104_SB-LTR	LTR/Gypsy	0.00036	2
	Gypsy-82_SB-LTR	LTR/Gypsy	0.00036	2
	Gypsy-48_SB-LTR	LTR/Gypsy	0.00036	2
	Copia-121_SB-LTR	LTR/Copia	0.00036	2
	Gypsy-41_SB-LTR	LTR/Gypsy	0.00036	2
	Gypsy-17_SB-LTR	LTR/Gypsy	0.00036	2
	Gypsy-18_SB-LTR	LTR/Gypsy	0.00036	2
	Copia-65_SB-LTR	LTR/Copia	0.00036	2
	Copia-127_SB-LTR	LTR/Copia	0.00036	2
	Copia-94_SB-LTR	LTR/Copia	0.00036	2
	Copia-17_SB-LTR	LTR/Copia	0.00036	2
	Copia-112_SB-LTR	LTR/Copia	0.00036	2
	Copia-75_SB-LTR	LTR/Copia	0.00036	2
	Copia-36_SB-LTR	LTR/Copia	0.00036	2
	Gypsy-27_SB-LTR	LTR/Gypsy	0.00036	2
	Gypsy-55_SB-LTR	LTR/Gypsy	0.00036	2
	Gypsy-36_SB-LTR	LTR/Gypsy	0.00036	2
	Gypsy-43_SB-LTR	LTR/Gypsy	0.00036	2
	Copia-134_SB-LTR	LTR/Copia	0.00036	2
	Copia-81_SB-LTR	LTR/Copia	0.00036	2
	Gypsy-102_SB-LTR	LTR/Gypsy	0.00036	2
	Gypsy-86_SB-LTR	LTR/Gypsy	0.00036	2
	Gypsy-25_SB-LTR	LTR/Gypsy	0.00036	2
	Copia-47_SB-LTR	LTR/Copia	0.00036	2
	Copia-126_SB-LTR	LTR/Copia	0.00036	2
	Copia-103_SB-LTR	LTR/Copia	0.00036	2
	Gypsy-66_SB-LTR	LTR/Gypsy	0.00036	2
	Gypsy-44_SB-LTR	LTR/Gypsy	0.00018	1
	Gypsy-52_SB-LTR	LTR/Gypsy	0.00018	1
	Gypsy-45_SB-LTR	LTR/Gypsy	0.00018	1
	Copia-123_SB-LTR	LTR/Copia	0.00018	1
	Gypsy-101_SB-LTR	LTR/Gypsy	0.00018	1
	Gypsy-89_SB-LTR	LTR/Gypsy	0.00018	1
	Copia-21_SB-LTR	LTR/Copia	0.00018	1
	Gypsy-79_SB-LTR	LTR/Gypsy	0.00018	1
	ATHILA-7_SBi-LTR	LTR/Gypsy	0.00018	1
	Copia-96_SB-LTR	LTR/Copia	0.00018	1
	Gypsy-14_SB-LTR	LTR/Gypsy	0.00018	1
	Gypsy-28_SB-LTR	LTR/Gypsy	0.00018	1
	Gypsy-63_SB-LTR	LTR/Gypsy	0.00018	1
	Gypsy-72_SB-LTR	LTR/Gypsy	0.00018	1
	Gypsy-22_SB-LTR	LTR/Gypsy	0.00018	1
	Gypsy-77_SB-LTR	LTR/Gypsy	0.00018	1
	Gypsy-105_SB-LTR	LTR/Gypsy	0.00018	1
	Copia-26_SB-LTR	LTR/Copia	0.00018	1
	Gypsy-42_SB-LTR	LTR/Gypsy	0.00018	1
	Copia-116_SB-LTR	LTR/Copia	0.00018	1
	Copia-125_SB-LTR	LTR/Copia	0.00018	1
	Copia-105_SB-LTR	LTR/Copia	0.00018	1
	Copia-31_SB-LTR	LTR/Copia	0.00018	1
	Gypsy-90_SB-LTR	LTR/Gypsy	0.00018	1
	Copia-97_SB-LTR	LTR/Copia	0.00018	1
	Copia-137_SB-LTR	LTR/Copia	0.00018	1
	Gypsy-114_SB-LTR	LTR/Gypsy	0.00018	1
	Copia-86_SB-LTR	LTR/Copia	0.00018	1
	Gypsy-26_SB-LTR	LTR/Gypsy	0.00018	1
	Gypsy-32_SB-LTR	LTR/Gypsy	0.00018	1
	Copia-29_SB-LTR	LTR/Copia	0.00018	1
	Copia-27_SB-LTR	LTR/Copia	0.00018	1
	Copia-41_SB-LTR	LTR/Copia	0.00018	1
	Copia-25_SB-LTR	LTR/Copia	0.00018	1
	Copia-40_SB-LTR	LTR/Copia	0.00018	1
	Copia-111_SB-LTR	LTR/Copia	0.00018	1
	Copia-133_SB-LTR	LTR/Copia	0.00018	1
	Gypsy-124N_SBi-LTR	LTR/Gypsy	0.00018	1
	Gypsy-95_SB-LTR	LTR/Gypsy	0.00018	1
	Copia-20_SB-LTR	LTR/Copia	0.00018	1
	Gypsy-18A_SB-LTR	LTR/Gypsy	0.00018	1
	Gypsy-92_SB-LTR	LTR/Gypsy	0.00018	1
	Copia-87_SB-LTR	LTR/Copia	0.00018	1
	Gypsy-40_SB-LTR	LTR/Gypsy	0.00018	1
	Copia6-SB_LTR	LTR/Copia	0.00018	1
	Gypsy-81_SB-LTR	LTR/Gypsy	0.00018	1
	Gypsy-113_SB-LTR	LTR/Gypsy	0.00018	1
	Gypsy-10_SB-LTR	LTR/Gypsy	0.00018	1
	Copia-28_SB-LTR	LTR/Copia	0.00018	1
	Copia-110_SB-LTR	LTR/Copia	0.00018	1
	Gypsy-80_SB-LTR	LTR/Gypsy	0.00018	1
	Copia-113_SB-LTR	LTR/Copia	0.00018	1
	Copia-51_SB-LTR	LTR/Copia	0.00018	1
	Copia-49_SB-LTR	LTR/Copia	0.00018	1
	Copia-130_SB-LTR	LTR/Copia	0.00018	1
	Gypsy-87_SB-LTR	LTR/Gypsy	0.00018	1
	Gypsy-84_SB-LTR	LTR/Gypsy	0.00018	1
	Copia-57_SB-LTR	LTR/Copia	0.00018	1
	Copia-122_SB-LTR	LTR/Copia	0.00018	1
	Copia-114_SB-LTR	LTR/Copia	0.00018	1
	Copia-95_SB-LTR	LTR/Copia	0.00018	1
	Gypsy-56_SB-LTR	LTR/Gypsy	0.00018	1
	Copia-74_SB-LTR	LTR/Copia	0.00018	1
	Copia-69_SB-LTR	LTR/Copia	0.00018	1
	Gypsy-111_SB-LTR	LTR/Gypsy	0.00018	1
	Gypsy-61_SB-LTR	LTR/Gypsy	0.00018	1
	Copia-80_SB-LTR	LTR/Copia	0.00018	1
	Gypsy-76_SB-LTR	LTR/Gypsy	0.00018	1
	Gypsy-70_SB-LTR	LTR/Gypsy	0.00018	1
	Gypsy-50_SB-LTR	LTR/Gypsy	0.00018	1
	Gypsy-96_SB-LTR	LTR/Gypsy	0.00018	1
	Copia-101_SB-LTR	LTR/Copia	0.00018	1
	Gypsy-97_SB-LTR	LTR/Gypsy	0.00018	1
	Gypsy-53_SB-LTR	LTR/Gypsy	0.00018	1
	Gypsy-49_SB-LTR	LTR/Gypsy	0.00018	1
	Copia-129_SB-LTR	LTR/Copia	0.00018	1
	Copia-46_SB-LTR	LTR/Copia	0.00018	1
	Gypsy-57_SB-LTR	LTR/Gypsy	0.00018	1
	Copia-82_SB-LTR	LTR/Copia	0.00018	1
	Copia-45_SB-LTR	LTR/Copia	0.00018	1
	Gypsy-60_SB-LTR	LTR/Gypsy	0.00018	1
	Gypsy-24_SB-LTR	LTR/Gypsy	0.00018	1
	Copia-118_SB-LTR	LTR/Copia	0.00018	1
	Gypsy-39_SB-LTR	LTR/Gypsy	0.00018	1
	Gypsy-112_SB-LTR	LTR/Gypsy	0.00018	1
	Copia-10_SB-LTR	LTR/Copia	0.00018	1
	Copia-48_SB-LTR	LTR/Copia	0.00018	1
	Copia-135_SB-LTR	LTR/Copia	0.00018	1
	Gypsy-47_SB-LTR	LTR/Gypsy	0.00018	1
	Copia-71_SB-LTR	LTR/Copia	0.00018	1
	Gypsy-65_SB-LTR	LTR/Gypsy	0.00018	1
	Gypsy-93_SB-LTR	LTR/Gypsy	0.00018	1
	Gypsy-73_SB-LTR	LTR/Gypsy	0.00018	1
	Gypsy-64_SB-LTR	LTR/Gypsy	0.00018	1
	Gypsy-68_SB-LTR	LTR/Gypsy	0.00018	1
