# Supplementary material for: Look4LTRs: a Long terminal repeat retrotransposon detection tool capable of cross species studies and discovering recently nested repeats
Source: Mob DNA. 2024 Apr 16;15:8. doi: 10.1186/s13100-024-00317-w (PMC11020628; doi:10.1186/s13100-024-00317-w)
Supplement: Supplementary file 1 — Supplementary material 1. [file 13100_2024_317_MOESM1_ESM.zip › SupplementaryTable5.xlsx]

## Sheet: Sheet1
Zea mays
	Family	Super Family	Percentage (%)	Count
	PREM2_ZM-LTR	LTR/Copia	0.18	2329
	Gypsy-77-LTR_ZM	LTR/Gypsy	0.09	1141
	HUCK1-LTR_ZM	LTR/Gypsy	0.07	889
	LTR2-ZM_LTR	LTR/Cassandra	0.052	661
	Copia7-ZM_LTR	LTR/Copia	0.039	501
	Copia12-ZM_LTR	LTR/Copia	0.037	475
	Gypsy63-ZM_LTR	LTR/Gypsy	0.036	455
	Gypsy-205_ZM-LTR	LTR/Gypsy	0.03	385
	Copia-37-LTR_ZM	LTR/Copia	0.029	373
	Gypsy29-ZM_LTR	LTR/Gypsy	0.029	366
	Gypsy-203_ZM-LTR	LTR/Gypsy	0.028	356
	Copia2_ZM_LTR	LTR/Copia	0.024	301
	Gypsy-167_ZM-LTR	LTR/Gypsy	0.023	286
	Copia-38-LTR_ZM	LTR/Copia	0.02	248
	Copia18-ZM_LTR	LTR/Copia	0.018	234
	Gypsy-197_ZM-LTR	LTR/Gypsy	0.017	214
	Gypsy-80-LTR_ZM	LTR/Gypsy	0.016	201
	Gypsy26-ZM_LTR	LTR/Gypsy	0.014	174
	Gypsy16-ZM_LTR	LTR/Gypsy	0.013	160
	Gypsy-75-LTR_ZM	LTR/Gypsy	0.011	146
	Gypsy-189_ZM-LTR	LTR/Gypsy	0.011	140
	XILON1_ZM_LTR	LTR/Gypsy	0.011	139
	Gypsy-119_ZM-LTR	LTR/Gypsy	0.011	138
	ZMCopia2_LTR	LTR/Copia	0.0095	121
	Copia20-ZM_LTR	LTR/Copia	0.0093	118
	Gypsy-176_ZM-LTR	LTR/Gypsy	0.0085	108
	Gypsy-73-LTR_ZM	LTR/Gypsy	0.0083	106
	Gypsy-79-LTR_ZM	LTR/Gypsy	0.0083	106
	Gypsy-200_ZM-LTR	LTR/Gypsy	0.0066	84
	Gypsy-74-LTR_ZM	LTR/Gypsy	0.0065	83
	Copia-64_ZM-LTR	LTR/Copia	0.0065	82
	PREM4_ZM_LTR	LTR/Copia	0.0064	81
	Copia-39-LTR_ZM	LTR/Copia	0.0061	78
	Gypsy-190_ZM-LTR	LTR/Gypsy	0.0061	78
	Gypsy-198_ZM-LTR	LTR/Gypsy	0.0053	67
	ZMCOPIA3_LTR	LTR/Copia	0.0048	61
	Gypsy-78-LTR_ZM	LTR/Gypsy	0.0043	54
	Copia13-ZM_LTR	LTR/Copia	0.0041	52
	CRM_LTR	LTR/Gypsy	0.0038	48
	Gypsy-193_ZM-LTR	LTR/Gypsy	0.0037	47
	Gypsy-192_ZM-LTR	LTR/Gypsy	0.0035	44
	CINFUL2A_LTR	LTR/Gypsy	0.0032	41
	CENTA_LTR	LTR/Gypsy	0.0026	33
	Gypsy-188_ZM-LTR	LTR/Gypsy	0.0021	27
	Gypsy35-ZM_LTR	LTR/Gypsy	0.002	26
	Gypsy-171_ZM-LTR	LTR/Gypsy	0.002	25
	Copia-71_ZM-LTR	LTR/Copia	0.002	25
	Copia17-ZM_LTR	LTR/Copia	0.0019	24
	Gypsy-191_ZM-LTR	LTR/Gypsy	0.0018	23
	Copia-68_ZM-LTR	LTR/Copia	0.0018	23
	Copia-59_ZM-LTR	LTR/Copia	0.0016	20
	Gypsy-173_ZM-LTR	LTR/Gypsy	0.0015	19
	Gypsy-135_ZM-LTR	LTR/Gypsy	0.0014	18
	Copia15-ZM_LTR	LTR/Copia	0.0013	17
	Copia-45_ZM-LTR	LTR/Copia	0.0013	17
	Gypsy-148_ZM-LTR	LTR/Gypsy	0.0013	16
	Gypsy-199_ZM-LTR	LTR/Gypsy	0.0012	15
	Copia4-ZM_LTR	LTR/Copia	0.0012	15
	Gypsy-115_ZM-LTR	LTR/Gypsy	0.0012	15
	Gypsy-182_ZM-LTR	LTR/Gypsy	0.0011	14
	STONOR_ZM-LTR	LTR/Copia	0.001	13
	Gypsy30-ZM_LTR	LTR/Gypsy	0.00095	12
	Gypsy-204_ZM-LTR	LTR/Gypsy	0.00095	12
	GYZMA1_LTR	LTR/Gypsy	0.00087	11
	Gypsy-202_ZM-LTR	LTR/Gypsy	0.00087	11
	Gypsy11-ZM_LTR	LTR/Gypsy	0.00087	11
	Gypsy67-ZM_LTR	LTR/Gypsy	0.00087	11
	Gypsy-72-LTR_ZM	LTR/Gypsy	0.00079	10
	Gypsy-179_ZM-LTR	LTR/Gypsy	0.00071	9
	Copia14-ZM_LTR	LTR/Copia	0.00071	9
	Gypsy-122_ZM-LTR	LTR/Gypsy	0.00071	9
	Gypsy15-ZM_LTR	LTR/Gypsy	0.00063	8
	Copia-48_ZM-LTR	LTR/Copia	0.00063	8
	Gypsy2-ZM_LTR	LTR/Gypsy	0.00063	8
	Gypsy20_ZM_LTR	LTR/Gypsy	0.00055	7
	Gypsy62-ZM_LTR	LTR/Gypsy	0.00055	7
	Copia-73_ZM-LTR	LTR/Copia	0.00055	7
	Copia25-ZM_LTR	LTR/Copia	0.00047	6
	Gypsy-129_ZM-LTR	LTR/Gypsy	0.00047	6
	Gypsy-162_ZM-LTR	LTR/Gypsy	0.00047	6
	Gypsy-181_ZM-LTR	LTR/Gypsy	0.00047	6
	Copia29-ZM_LTR	LTR/Copia	0.00047	6
	Gypsy-70-LTR_ZM	LTR/Gypsy	0.00047	6
	Gypsy-112_ZM-LTR	LTR/Gypsy	0.00047	6
	Gypsy-174_ZM-LTR	LTR/Gypsy	0.00039	5
	Gypsy19-ZM_LTR	LTR/Gypsy	0.00039	5
	Gypsy-117_ZM-LTR	LTR/Gypsy	0.00039	5
	Gypsy50-ZM_LTR	LTR/Gypsy	0.00039	5
	Gypsy-130_ZM-LTR	LTR/Gypsy	0.00039	5
	Gypsy-107_ZM-LTR	LTR/Gypsy	0.00039	5
	Gypsy-168_ZM-LTR	LTR/Gypsy	0.00039	5
	Gypsy-183_ZM-LTR	LTR/Gypsy	0.00039	5
	Gypsy-194_ZM-LTR	LTR/Gypsy	0.00039	5
	Gypsy-99_ZM-LTR	LTR/Gypsy	0.00032	4
	Copia-60_ZM-LTR	LTR/Copia	0.00032	4
	Gypsy65-ZM_LTR	LTR/Gypsy	0.00032	4
	Gypsy6-ZM_LTR	LTR/Gypsy	0.00032	4
	Gypsy39-ZM_LTR	LTR/Gypsy	0.00032	4
	Gypsy5-ZM_LTR	LTR/Gypsy	0.00032	4
	Copia21-ZM_LTR	LTR/Copia	0.00032	4
	Gypsy8-ZM_LTR	LTR/Gypsy	0.00032	4
	Gypsy-149_ZM-LTR	LTR/Gypsy	0.00032	4
	Gypsy-86_ZM-LTR	LTR/Gypsy	0.00032	4
	Gypsy-96_ZM-LTR	LTR/Gypsy	0.00032	4
	Gypsy-103_ZM-LTR	LTR/Gypsy	0.00032	4
	Gypsy-88_ZM-LTR	LTR/Gypsy	0.00032	4
	Gypsy-90_ZM-LTR	LTR/Gypsy	0.00032	4
	Copia-72_ZM-LTR	LTR/Copia	0.00032	4
	Gypsy-160_ZM-LTR	LTR/Gypsy	0.00032	4
	Gypsy24-ZM_LTR	LTR/Gypsy	0.00032	4
	Gypsy-137_ZM-LTR	LTR/Gypsy	0.00024	3
	Gypsy-123_ZM-LTR	LTR/Gypsy	0.00024	3
	Gypsy-180_ZM-LTR	LTR/Gypsy	0.00024	3
	Gypsy-206_ZM-LTR	LTR/Gypsy	0.00024	3
	Copia26-ZM_LTR	LTR/Copia	0.00024	3
	Gypsy-124_ZM-LTR	LTR/Gypsy	0.00024	3
	Gypsy-142_ZM-LTR	LTR/Gypsy	0.00024	3
	Gypsy1_ZM_LTR	LTR/Gypsy	0.00024	3
	Gypsy9-ZM_LTR	LTR/Gypsy	0.00024	3
	Gypsy3-ZM_LTR	LTR/Gypsy	0.00024	3
	Gypsy-102_ZM-LTR	LTR/Gypsy	0.00024	3
	Gypsy-118_ZM-LTR	LTR/Gypsy	0.00024	3
	ZEON1_ZM-LTR	LTR/Gypsy	0.00024	3
	Gypsy45-ZM_LTR	LTR/Gypsy	0.00024	3
	Gypsy14-ZM_LTR	LTR/Gypsy	0.00024	3
	Copia-43_ZM-LTR	LTR/Copia	0.00024	3
	Copia5-ZM_LTR	LTR/Copia	0.00024	3
	CINFUL2_ZM-LTR	LTR/Gypsy	0.00024	3
	Gypsy-136_ZM-LTR	LTR/Gypsy	0.00024	3
	Gypsy-83_ZM-LTR	LTR/Gypsy	0.00024	3
	Gypsy25-ZM_LTR	LTR/Gypsy	0.00024	3
	Gypsy-104_ZM-LTR	LTR/Gypsy	0.00024	3
	REINA-LTR	LTR/Gypsy	0.00024	3
	Gypsy-177_ZM-LTR	LTR/Gypsy	0.00024	3
	Gypsy-120_ZM-LTR	LTR/Gypsy	0.00024	3
	Gypsy-125_ZM-LTR	LTR/Gypsy	0.00024	3
	Gypsy-165_ZM-LTR	LTR/Gypsy	0.00024	3
	Copia8-ZM_LTR	LTR/Copia	0.00024	3
	Copia10-ZM_LTR	LTR/Copia	0.00016	2
	Gypsy-126_ZM-LTR	LTR/Gypsy	0.00016	2
	Gypsy-109_ZM-LTR	LTR/Gypsy	0.00016	2
	Gypsy60-ZM_LTR	LTR/Gypsy	0.00016	2
	Gypsy-139_ZM-LTR	LTR/Gypsy	0.00016	2
	Gypsy-91_ZM-LTR	LTR/Gypsy	0.00016	2
	Gypsy-128_ZM-LTR	LTR/Gypsy	0.00016	2
	Gypsy21-ZM_LTR	LTR/Gypsy	0.00016	2
	Copia22-ZM_LTR	LTR/Copia	0.00016	2
	Gypsy-159_ZM-LTR	LTR/Gypsy	0.00016	2
	Gypsy51-ZM_LTR	LTR/Gypsy	0.00016	2
	Gypsy-111_ZM-LTR	LTR/Gypsy	0.00016	2
	Copia-42_ZM-LTR	LTR/Copia	0.00016	2
	Gypsy53-ZM_LTR	LTR/Gypsy	0.00016	2
	Gypsy28-ZM_LTR	LTR/Gypsy	0.00016	2
	Gypsy56-ZM_LTR	LTR/Gypsy	0.00016	2
	Gypsy18-ZM_LTR	LTR/Gypsy	0.00016	2
	Gypsy4-ZM_LTR	LTR/Gypsy	0.00016	2
	Copia32-ZM_LTR	LTR/Copia	0.00016	2
	Gypsy-100_ZM-LTR	LTR/Gypsy	0.00016	2
	Gypsy36-ZM_LTR	LTR/Gypsy	0.00016	2
	Gypsy47-ZM_LTR	LTR/Gypsy	0.00016	2
	Gypsy-140_ZM-LTR	LTR/Gypsy	0.00016	2
	Copia11-ZM_LTR	LTR/Copia	0.00016	2
	Gypsy-163_ZM-LTR	LTR/Gypsy	0.00016	2
	Gypsy-187_ZM-LTR	LTR/Gypsy	0.00016	2
	GYZMA2_LTR	LTR/Gypsy	0.00016	2
	Gypsy27-ZM_LTR	LTR/Gypsy	0.00016	2
	Gypsy-156_ZM-LTR	LTR/Gypsy	0.00016	2
	Copia-40_ZM-LTR	LTR/Copia	0.00016	2
	Gypsy-133_ZM-LTR	LTR/Gypsy	0.00016	2
	Gypsy10-ZM_LTR	LTR/Gypsy	0.00016	2
	Gypsy23-ZM_LTR	LTR/Gypsy	0.00016	2
	Gypsy-87_ZM-LTR	LTR/Gypsy	0.00016	2
	Gypsy31-ZM_LTR	LTR/Gypsy	0.00016	2
	Gypsy-82_ZM-LTR	LTR/Gypsy	0.00016	2
	Gypsy54-ZM_LTR	LTR/Gypsy	0.00016	2
	Gypsy-94_ZM-LTR	LTR/Gypsy	0.00016	2
	Gypsy-95_ZM-LTR	LTR/Gypsy	0.00016	2
	Copia-54_ZM-LTR	LTR/Copia	0.00016	2
	Copia31-ZM_LTR	LTR/Copia	0.00016	2
	Gypsy-164_ZM-LTR	LTR/Gypsy	7.9e-05	1
	Gypsy46-ZM_LTR	LTR/Gypsy	7.9e-05	1
	Gypsy34-ZM_LTR	LTR/Gypsy	7.9e-05	1
	Gypsy-134_ZM-LTR	LTR/Gypsy	7.9e-05	1
	Copia-36-LTR_ZM	LTR/Copia	7.9e-05	1
	Gypsy66-ZM_LTR	LTR/Gypsy	7.9e-05	1
	Gypsy40-ZM_LTR	LTR/Gypsy	7.9e-05	1
	Gypsy-166_ZM-LTR	LTR/Gypsy	7.9e-05	1
	Gypsy37-ZM_LTR	LTR/Gypsy	7.9e-05	1
	Gypsy17-ZM_LTR	LTR/Gypsy	7.9e-05	1
	Gypsy-97_ZM-LTR	LTR/Gypsy	7.9e-05	1
	Gypsy-150_ZM-LTR	LTR/Gypsy	7.9e-05	1
	Gypsy61-ZM_LTR	LTR/Gypsy	7.9e-05	1
	Gypsy-158_ZM-LTR	LTR/Gypsy	7.9e-05	1
	Gypsy-152_ZM-LTR	LTR/Gypsy	7.9e-05	1
	Gypsy59-ZM_LTR	LTR/Gypsy	7.9e-05	1
	Gypsy-143_ZM-LTR	LTR/Gypsy	7.9e-05	1
	Gypsy-184_ZM-LTR	LTR/Gypsy	7.9e-05	1
	Gypsy-108_ZM-LTR	LTR/Gypsy	7.9e-05	1
	Gypsy-131_ZM-LTR	LTR/Gypsy	7.9e-05	1
	Gypsy-98_ZM-LTR	LTR/Gypsy	7.9e-05	1
	Gypsy-105_ZM-LTR	LTR/Gypsy	7.9e-05	1
	Copia-63_ZM-LTR	LTR/Copia	7.9e-05	1
	Gypsy-146_ZM-LTR	LTR/Gypsy	7.9e-05	1
	Gypsy-151_ZM-LTR	LTR/Gypsy	7.9e-05	1
	Gypsy-113_ZM-LTR	LTR/Gypsy	7.9e-05	1
	Copia-62_ZM-LTR	LTR/Copia	7.9e-05	1
	Gypsy-161_ZM-LTR	LTR/Gypsy	7.9e-05	1
	Gypsy-154_ZM-LTR	LTR/Gypsy	7.9e-05	1
	Gypsy-155_ZM-LTR	LTR/Gypsy	7.9e-05	1
	Gypsy-145_ZM-LTR	LTR/Gypsy	7.9e-05	1
	Copia-34_ZM-LTR	LTR/Copia	7.9e-05	1
	Gypsy-93_ZM-LTR	LTR/Gypsy	7.9e-05	1
	Gypsy43-ZM_LTR	LTR/Gypsy	7.9e-05	1
	Gypsy33-ZM_LTR	LTR/Gypsy	7.9e-05	1
	Copia-53_ZM-LTR	LTR/Copia	7.9e-05	1
	Gypsy44-ZM_LTR	LTR/Gypsy	7.9e-05	1
	Gypsy-71-LTR_ZM	LTR/Gypsy	7.9e-05	1
	Copia-56_ZM-LTR	LTR/Copia	7.9e-05	1
	Gypsy32-ZM_LTR	LTR/Gypsy	7.9e-05	1
	CINFUL3_LTR	LTR/Gypsy	7.9e-05	1
	Gypsy-81_ZM-LTR	LTR/Gypsy	7.9e-05	1
	Copia30-ZM_LTR	LTR/Copia	7.9e-05	1
	Gypsy-48_ZM-LTR	LTR/Gypsy	7.9e-05	1
	Copia23-ZM_LTR	LTR/Copia	7.9e-05	1
	Gypsy-175_ZM-LTR	LTR/Gypsy	7.9e-05	1
	Gypsy-116_ZM-LTR	LTR/Gypsy	7.9e-05	1
	Copia-49_ZM-LTR	LTR/Copia	7.9e-05	1
	Copia-61_ZM-LTR	LTR/Copia	7.9e-05	1
	Copia27-ZM_LTR	LTR/Copia	7.9e-05	1
	Gypsy41-ZM_LTR	LTR/Gypsy	7.9e-05	1
	Gypsy-106_ZM-LTR	LTR/Gypsy	7.9e-05	1
	Gypsy-147_ZM-LTR	LTR/Gypsy	7.9e-05	1
	Gypsy-141_ZM-LTR	LTR/Gypsy	7.9e-05	1
	Gypsy58-ZM_LTR	LTR/Gypsy	7.9e-05	1
	Gypsy-144_ZM-LTR	LTR/Gypsy	7.9e-05	1
	TEKAY_ZM-LTR	LTR/Gypsy	7.9e-05	1
	Gypsy42-ZM_LTR	LTR/Gypsy	7.9e-05	1
	Copia-50_ZM-LTR	LTR/Copia	7.9e-05	1
	Gypsy-114_ZM-LTR	LTR/Gypsy	7.9e-05	1
	Gypsy38-ZM_LTR	LTR/Gypsy	7.9e-05	1
	Gypsy55-ZM_LTR	LTR/Gypsy	7.9e-05	1
	Gypsy-195_ZM-LTR	LTR/Gypsy	7.9e-05	1
	Gypsy-121_ZM-LTR	LTR/Gypsy	7.9e-05	1
	Gypsy-178_ZM-LTR	LTR/Gypsy	7.9e-05	1
	Gypsy-85_ZM-LTR	LTR/Gypsy	7.9e-05	1
	Copia-46_ZM-LTR	LTR/Copia	7.9e-05	1
	Gypsy-157_ZM-LTR	LTR/Gypsy	7.9e-05	1
	Copia28-ZM_LTR	LTR/Copia	7.9e-05	1
	Gypsy-138_ZM-LTR	LTR/Gypsy	7.9e-05	1
