# Supplementary material for: Look4LTRs: a Long terminal repeat retrotransposon detection tool capable of cross species studies and discovering recently nested repeats
Source: Mob DNA. 2024 Apr 16;15:8. doi: 10.1186/s13100-024-00317-w (PMC11020628; doi:10.1186/s13100-024-00317-w)
Supplement: Supplementary file 1 — Supplementary material 1. [file 13100_2024_317_MOESM1_ESM.zip › SupplementaryTable6.xlsx]

## Sheet: Sheet1
Solanum lycopersicum
	Family	Super Family	Percentage (%)	Count
	Gypsy-11_SL-LTR	LTR/Gypsy	0.4	182
	Copia-2_SL-LTR	LTR/Copia	0.21	97
	TONT1_LE_LTR	LTR/Copia	0.21	96
	GYLES1_LTR	LTR/Gypsy	0.11	49
	Copia-3_SL-LTR	LTR/Copia	0.037	17
	Copia-4_SL-LTR	LTR/Copia	0.024	11
	Ogre-LE1_LTR	LTR/Gypsy	0.0022	1
	TOPIE1_LE_LTR	LTR/Copia	0.0022	1
