# Supplementary material for: Look4LTRs: a Long terminal repeat retrotransposon detection tool capable of cross species studies and discovering recently nested repeats
Source: Mob DNA. 2024 Apr 16;15:8. doi: 10.1186/s13100-024-00317-w (PMC11020628; doi:10.1186/s13100-024-00317-w)
Supplement: Supplementary file 1 — Supplementary material 1. [file 13100_2024_317_MOESM1_ESM.zip › SupplementaryTable7.xlsx]

## Sheet: Sheet1
Solanum tuberosum
	Family	Super Family	Percentage (%)	Count
	Gypsy-41_STu-LTR	LTR/Gypsy	0.27	141
	Gypsy-25_ST-LTR	LTR/Gypsy	0.074	39
	Gypsy-42_STu-LTR	LTR/Gypsy	0.05	26
	Gypsy-26_ST-LTR	LTR/Gypsy	0.032	17
	Gypsy-34_ST-LTR	LTR/Gypsy	0.031	16
	Gypsy-28_ST-LTR	LTR/Gypsy	0.029	15
	Gypsy-35_ST-LTR	LTR/Gypsy	0.027	14
	Copia-88_ST-LTR	LTR/Copia	0.025	13
	Gypsy-47_STu-LTR	LTR/Gypsy	0.023	12
	Gypsy-27_ST-LTR	LTR/Gypsy	0.023	12
	Copia-91_ST-LTR	LTR/Copia	0.021	11
	Copia-87_ST-LTR	LTR/Copia	0.019	10
	Gypsy-38_STu-LTR	LTR/Gypsy	0.017	9
	Copia-89_ST-LTR	LTR/Copia	0.017	9
	Copia-96_ST-LTR	LTR/Copia	0.013	7
	Gypsy-36_ST-LTR	LTR/Gypsy	0.011	6
	Gypsy-33_ST-LTR	LTR/Gypsy	0.011	6
	Copia-77_ST-LTR	LTR/Copia	0.0095	5
	Copia-52_ST-LTR	LTR/Copia	0.0076	4
	Gypsy-4_ST-LTR	LTR/Gypsy	0.0076	4
	Copia-80_ST-LTR	LTR/Copia	0.0076	4
	Copia-65_ST-LTR	LTR/Copia	0.0057	3
	Gypsy-29_ST-LTR	LTR/Gypsy	0.0057	3
	Copia-90_ST-LTR	LTR/Copia	0.0057	3
	Copia-93_ST-LTR	LTR/Copia	0.0057	3
	Copia-95_ST-LTR	LTR/Copia	0.0057	3
	Copia-5_ST-LTR	LTR/Copia	0.0057	3
	Copia-6_ST-LTR	LTR/Copia	0.0057	3
	Copia-63_ST-LTR	LTR/Copia	0.0057	3
	Copia-36_ST-LTR	LTR/Copia	0.0057	3
	Copia-21_ST-LTR	LTR/Copia	0.0038	2
	Copia-38_ST-LTR	LTR/Copia	0.0038	2
	Copia-97_STu-LTR	LTR/Copia	0.0038	2
	Copia-69_ST-LTR	LTR/Copia	0.0038	2
	Copia-58_ST-LTR	LTR/Copia	0.0038	2
	Copia-94_ST-LTR	LTR/Copia	0.0038	2
	Gypsy-44_STu-LTR	LTR/Gypsy	0.0038	2
	Copia-51_ST-LTR	LTR/Copia	0.0038	2
	Copia-10_ST-LTR	LTR/Copia	0.0038	2
	Copia-37_ST-LTR	LTR/Copia	0.0038	2
	Copia-53_ST-LTR	LTR/Copia	0.0038	2
	Copia-24_ST-LTR	LTR/Copia	0.0038	2
	Gypsy-10_ST-LTR	LTR/Gypsy	0.0038	2
	Copia-39_ST-LTR	LTR/Copia	0.0038	2
	Copia-23_ST-LTR	LTR/Copia	0.0038	2
	Gypsy-32_ST-LTR	LTR/Gypsy	0.0038	2
	Copia-29_ST-LTR	LTR/Copia	0.0038	2
	Gypsy-31_ST-LTR	LTR/Gypsy	0.0038	2
	Copia-71_ST-LTR	LTR/Copia	0.0038	2
	Gypsy-6_ST-LTR	LTR/Gypsy	0.0038	2
	Copia-33_ST-LTR	LTR/Copia	0.0038	2
	Copia-40_ST-LTR	LTR/Copia	0.0038	2
	Gypsy-3_ST-LTR	LTR/Gypsy	0.0038	2
	Copia-61_ST-LTR	LTR/Copia	0.0038	2
	Copia-42_ST-LTR	LTR/Copia	0.0038	2
	Copia-17_ST-LTR	LTR/Copia	0.0038	2
	Copia-79_ST-LTR	LTR/Copia	0.0038	2
	Gypsy-11_ST-LTR	LTR/Gypsy	0.0038	2
	Copia-43_ST-LTR	LTR/Copia	0.0038	2
	Copia-44_ST-LTR	LTR/Copia	0.0038	2
	Copia-8_ST-LTR	LTR/Copia	0.0038	2
	Copia-18_ST-LTR	LTR/Copia	0.0019	1
	Gypsy-21_ST-LTR	LTR/Gypsy	0.0019	1
	Gypsy-13_ST-LTR	LTR/Gypsy	0.0019	1
	Gypsy-9_ST-LTR	LTR/Gypsy	0.0019	1
	Gypsy-18_ST-LTR	LTR/Gypsy	0.0019	1
	Copia-11_ST-LTR	LTR/Copia	0.0019	1
	Copia-31_ST-LTR	LTR/Copia	0.0019	1
	Copia-68_ST-LTR	LTR/Copia	0.0019	1
	Copia-70_ST-LTR	LTR/Copia	0.0019	1
	Copia-48_ST-LTR	LTR/Copia	0.0019	1
	Copia-86_ST-LTR	LTR/Copia	0.0019	1
	Copia-35_ST-LTR	LTR/Copia	0.0019	1
	Gypsy-46_STu-LTR	LTR/Gypsy	0.0019	1
	Copia-3_ST-LTR	LTR/Copia	0.0019	1
	Copia-60_ST-LTR	LTR/Copia	0.0019	1
	Gypsy-7_ST-LTR	LTR/Gypsy	0.0019	1
	Copia-81_ST-LTR	LTR/Copia	0.0019	1
	Copia-73_ST-LTR	LTR/Copia	0.0019	1
	Copia-57_ST-LTR	LTR/Copia	0.0019	1
	Copia-46_ST-LTR	LTR/Copia	0.0019	1
	Gypsy-45_STu-LTR	LTR/Gypsy	0.0019	1
	Copia-85_ST-LTR	LTR/Copia	0.0019	1
	Gypsy-16_ST-LTR	LTR/Gypsy	0.0019	1
	Copia-72_ST-LTR	LTR/Copia	0.0019	1
	Gypsy-14_ST-LTR	LTR/Gypsy	0.0019	1
	Copia-22_ST-LTR	LTR/Copia	0.0019	1
	Copia-41_ST-LTR	LTR/Copia	0.0019	1
	TST1_LTR	LTR/Copia	0.0019	1
	Copia-26_ST-LTR	LTR/Copia	0.0019	1
	Gypsy-20_ST-LTR	LTR/Gypsy	0.0019	1
	Copia-20_ST-LTR	LTR/Copia	0.0019	1
	Copia-15_ST-LTR	LTR/Copia	0.0019	1
	Copia-92_ST-LTR	LTR/Copia	0.0019	1
	Copia-75_ST-LTR	LTR/Copia	0.0019	1
	Copia-66_ST-LTR	LTR/Copia	0.0019	1
	Copia-82_ST-LTR	LTR/Copia	0.0019	1
	Copia-55_ST-LTR	LTR/Copia	0.0019	1
	Gypsy-5_ST-LTR	LTR/Gypsy	0.0019	1
	Gypsy-15_ST-LTR	LTR/Gypsy	0.0019	1
	Gypsy-12_ST-LTR	LTR/Gypsy	0.0019	1
	Gypsy-23_ST-LTR	LTR/Gypsy	0.0019	1
	Copia-56_ST-LTR	LTR/Copia	0.0019	1
	Copia-32_ST-LTR	LTR/Copia	0.0019	1
	Copia-54_ST-LTR	LTR/Copia	0.0019	1
	Gypsy-8_ST-LTR	LTR/Gypsy	0.0019	1
	Copia-47_ST-LTR	LTR/Copia	0.0019	1
	Copia-49_ST-LTR	LTR/Copia	0.0019	1
	Gypsy-22_ST-LTR	LTR/Gypsy	0.0019	1
	Copia-12_ST-LTR	LTR/Copia	0.0019	1
	Copia-74_ST-LTR	LTR/Copia	0.0019	1
	Copia-78_ST-LTR	LTR/Copia	0.0019	1
	Copia-2_ST-LTR	LTR/Copia	0.0019	1
	Copia-1_ST-LTR	LTR/Copia	0.0019	1
	Copia-4_ST-LTR	LTR/Copia	0.0019	1
	Copia-7_ST-LTR	LTR/Copia	0.0019	1
