# Supplementary material for: Look4LTRs: a Long terminal repeat retrotransposon detection tool capable of cross species studies and discovering recently nested repeats
Source: Mob DNA. 2024 Apr 16;15:8. doi: 10.1186/s13100-024-00317-w (PMC11020628; doi:10.1186/s13100-024-00317-w)
Supplement: Supplementary file 1 — Supplementary material 1. [file 13100_2024_317_MOESM1_ESM.zip › SupplementaryTable8.xlsx]

## Sheet: Sheet1
Theobroma cacao
	Family	Super Family	Percentage (%)	Count
	Copia-28_TC-LTR	LTR/Copia	0.18	47
	Gypsy-15_TC-LTR	LTR/Gypsy	0.076	20
	Gypsy-16_TC-LTR	LTR/Gypsy	0.057	15
	Copia-12_TC-LTR	LTR/Copia	0.045	12
	Copia-17_TC-LTR	LTR/Copia	0.045	12
	Copia-23_TC-LTR	LTR/Copia	0.042	11
	Gypsy-26_TC-LTR	LTR/Gypsy	0.042	11
	Copia-19_TC-LTR	LTR/Copia	0.038	10
	Gypsy-4_TC-LTR	LTR/Gypsy	0.038	10
	Gypsy-3_TC-LTR	LTR/Gypsy	0.038	10
	Gypsy-10_TC-LTR	LTR/Gypsy	0.027	7
	Copia-14_TC-LTR	LTR/Copia	0.027	7
	Gypsy-8_TC-LTR	LTR/Gypsy	0.027	7
	Copia-26_TC-LTR	LTR/Copia	0.027	7
	Gypsy-13_TC-LTR	LTR/Gypsy	0.023	6
	Copia-10_TC-LTR	LTR/Copia	0.023	6
	Gypsy-5_TC-LTR	LTR/Gypsy	0.023	6
	Gypsy-9_TC-LTR	LTR/Gypsy	0.023	6
	Copia-33_TC-LTR	LTR/Copia	0.019	5
	Copia-30_TC-LTR	LTR/Copia	0.015	4
	Copia-38_TC-LTR	LTR/Copia	0.015	4
	Copia-4_TC-LTR	LTR/Copia	0.015	4
	Copia-29_TC-LTR	LTR/Copia	0.015	4
	Copia-25_TC-LTR	LTR/Copia	0.011	3
	Copia-9_TC-LTR	LTR/Copia	0.011	3
	Copia-32_TC-LTR	LTR/Copia	0.011	3
	Copia-24_TC-LTR	LTR/Copia	0.011	3
	Copia-5_TC-LTR	LTR/Copia	0.011	3
	Copia-3_TC-LTR	LTR/Copia	0.0076	2
	Copia-8_TC-LTR	LTR/Copia	0.0076	2
	Gypsy-17_TC-LTR	LTR/Gypsy	0.0076	2
	Copia-40_TC-LTR	LTR/Copia	0.0076	2
	Copia-39_TC-LTR	LTR/Copia	0.0076	2
	Copia-20_TC-LTR	LTR/Copia	0.0038	1
	Copia-11_TC-LTR	LTR/Copia	0.0038	1
	Copia-18_TC-LTR	LTR/Copia	0.0038	1
	Copia-6_TC-LTR	LTR/Copia	0.0038	1
	Copia-31_TC-LTR	LTR/Copia	0.0038	1
	Copia-34_TC-LTR	LTR/Copia	0.0038	1
	Copia-13_TC-LTR	LTR/Copia	0.0038	1
	Copia-41_TC-LTR	LTR/Copia	0.0038	1
