# Supplementary material for: Look4LTRs: a Long terminal repeat retrotransposon detection tool capable of cross species studies and discovering recently nested repeats
Source: Mob DNA. 2024 Apr 16;15:8. doi: 10.1186/s13100-024-00317-w (PMC11020628; doi:10.1186/s13100-024-00317-w)
Supplement: Supplementary file 1 — Supplementary material 1. [file 13100_2024_317_MOESM1_ESM.zip › SupplementaryTable9.xlsx]

## Sheet: Sheet1
Oryza glaberrima
	Family	Super Family	Percentage (%)	Count
	COPIA2-LTR_OS	LTR/Copia	0.097	32
	GYPSY1-LTR_OS	LTR/Gypsy	0.048	16
	ATLANTYS-LTR_OS	LTR/Gypsy	0.03	10
	Gypsy-47_OS-LTR	LTR/Gypsy	0.03	10
	Cassandra_OS-LTR	LTR/Cassandra	0.03	10
	RIRE3_LTR	LTR/Gypsy	0.024	8
	Copia-5_OS-LTR	LTR/Copia	0.024	8
	COPI1_LTR	LTR/Copia	0.024	8
	Gypsy-209C_OS-LTR	LTR/Gypsy	0.024	8
	COPIA1-LTR_OS	LTR/Copia	0.024	8
	SZ-22_LTR	LTR/Gypsy	0.021	7
	SC-3_LTR	LTR/Copia	0.021	7
	Copia-9_OS-LTR	LTR/Copia	0.018	6
	RIRE5-LTR_OS	LTR/Copia	0.018	6
	Gypsy-10B_OS-LTR	LTR/Gypsy	0.015	5
	COPIA3-LTR_OS	LTR/Copia	0.015	5
	GypsO_LTR	LTR/Gypsy	0.012	4
	Gypsy-B_LTR	LTR/Gypsy	0.012	4
	Gypsy-107_OS-LTR	LTR/Gypsy	0.0091	3
	Copia-26_OS-LTR	LTR/Copia	0.0091	3
	Copia-14_OS-LTR	LTR/Copia	0.0091	3
	OSTONOR1_LTR	LTR/Copia	0.0091	3
	Copia-103_OS-LTR	LTR/Copia	0.0091	3
	Copia-4_OS-LTR	LTR/Copia	0.0091	3
	Copia-16_OS-LTR	LTR/Copia	0.0091	3
	Copia-123_OS-LTR	LTR/Copia	0.0091	3
	SZ-37_LTR	LTR/Copia	0.0091	3
	Copia-13_OS-LTR	LTR/Copia	0.0091	3
	RETROSAT-3B_LTR	LTR/Gypsy	0.0091	3
	SC-8_LTR	LTR/Copia	0.0091	3
	Gypsy-72B_OS-LTR	LTR/Gypsy	0.0061	2
	RETROSOR2_LTR	LTR/Gypsy	0.0061	2
	Gypsy-205_OS-LTR	LTR/Gypsy	0.0061	2
	RIRE7_LTR	LTR/Gypsy	0.0061	2
	Gypsy-8B_OS-LTR	LTR/Gypsy	0.0061	2
	Copia-97_OS-LTR	LTR/Copia	0.0061	2
	Gypsy-135_OS-LTR	LTR/Gypsy	0.0061	2
	Gypsy-71_OS-LTR	LTR/Gypsy	0.0061	2
	Copia-25_OS-LTR	LTR/Copia	0.0061	2
	Gypsy-64_OS-LTR	LTR/Gypsy	0.0061	2
	Copia-39_OS-LTR	LTR/Copia	0.0061	2
	Gypsy-33_OS-LTR	LTR/Gypsy	0.0061	2
	Gypsy-43_OS-LTR	LTR/Gypsy	0.0061	2
	SZ-50_LTR	LTR/Gypsy	0.0061	2
	Copia-7_OS-LTR	LTR/Copia	0.0061	2
	Gypsy-163_OS-LTR	LTR/Gypsy	0.0061	2
	Gypsy-234_OS-LTR	LTR/Gypsy	0.0061	2
	Copia-67_OS-LTR	LTR/Copia	0.0061	2
	Gypsy-212_OS-LTR	LTR/Gypsy	0.0061	2
	Gypsy-3_OS-LTR	LTR/Gypsy	0.0061	2
	Gypsy-81_OS-LTR	LTR/Gypsy	0.003	1
	SC-6_LTR	LTR/Copia	0.003	1
	Gypsy-73_OS-LTR	LTR/Gypsy	0.003	1
	SZ-38_LTR	LTR/Gypsy	0.003	1
	Gypsy-238_OS-LTR	LTR/Gypsy	0.003	1
	Gypsy-176_OS-LTR	LTR/Gypsy	0.003	1
	Gypsy-8_OS-LTR	LTR/Gypsy	0.003	1
	Gypsy-1_OSJ-LTR	LTR/Gypsy	0.003	1
	Gypsy-213_OS-LTR	LTR/Gypsy	0.003	1
	Gypsy-40_OS-LTR	LTR/Gypsy	0.003	1
	SZ-26_LTR	LTR/Gypsy	0.003	1
	Gypsy-146_OS-LTR	LTR/Gypsy	0.003	1
	Gypsy-79_OS-LTR	LTR/Gypsy	0.003	1
	Retrofit4_LTR	LTR/Copia	0.003	1
	Copia-17_OS-LTR	LTR/Copia	0.003	1
	RN107_LTR	LTR/Copia	0.003	1
	SZ-64_LTR	LTR/Gypsy	0.003	1
	Copia-90_OS-LTR	LTR/Copia	0.003	1
	Copia-11_OS-LTR	LTR/Copia	0.003	1
	CRMA1_LTR	LTR/Gypsy	0.003	1
	Copia-76_OS-LTR	LTR/Copia	0.003	1
	Copia-85_OS-LTR	LTR/Copia	0.003	1
	Copia-120_OS-LTR	LTR/Copia	0.003	1
	Gypsy-28_OS-LTR	LTR/Gypsy	0.003	1
	Gypsy-145_OS-LTR	LTR/Gypsy	0.003	1
	SZ-7A_LTR	LTR/Gypsy	0.003	1
	Gypsy-148_OS-LTR	LTR/Gypsy	0.003	1
	Gypsy-155_OS-LTR	LTR/Gypsy	0.003	1
	Copia-23_OS-LTR	LTR/Copia	0.003	1
	Copia-111_OS-LTR	LTR/Copia	0.003	1
	Gypsy-200_OS-LTR	LTR/Gypsy	0.003	1
	CPSC3_LTR	LTR/Copia	0.003	1
	Gypsy-85_OS-LTR	LTR/Gypsy	0.003	1
	Gypsy-227_OS-LTR	LTR/Gypsy	0.003	1
	Gypsy-80B_OS-LTR	LTR/Gypsy	0.003	1
	Copia-15_OS-LTR	LTR/Copia	0.003	1
	Gypsy-114_OS-LTR	LTR/Gypsy	0.003	1
	Gypsy-100_OS-LTR	LTR/Gypsy	0.003	1
	COPIO_LTR	LTR/Copia	0.003	1
	Gypsy-84_OS-LTR	LTR/Gypsy	0.003	1
	Gypsy-57_OS-LTR	LTR/Gypsy	0.003	1
	RETROFIT_LTR	LTR/Copia	0.003	1
	Gypsy-98_OS-LTR	LTR/Gypsy	0.003	1
	Gypsy-171_OS-LTR	LTR/Gypsy	0.003	1
	Copia-8_OS-LTR	LTR/Copia	0.003	1
	Gypsy-165_OS-LTR	LTR/Gypsy	0.003	1
	Gypsy-162_OS-LTR	LTR/Gypsy	0.003	1
	Gypsy-150_OS-LTR	LTR/Gypsy	0.003	1
	Copia-94_OS-LTR	LTR/Copia	0.003	1
	Copia-107_OS-LTR	LTR/Copia	0.003	1
	Copia-51_OS-LTR	LTR/Copia	0.003	1
	Copia-55_OS-LTR	LTR/Copia	0.003	1
	SZ-54D_LTR	LTR/Gypsy	0.003	1
	SC9A_LTR	LTR/Copia	0.003	1
	Copia-80_OS-LTR	LTR/Copia	0.003	1
	Gypsy-10_OS-LTR	LTR/Gypsy	0.003	1
	Gypsy-102_OS-LTR	LTR/Gypsy	0.003	1
	SC-10_LTR	LTR/Copia	0.003	1
	RN12_LTR	LTR/Gypsy	0.003	1
	Gypsy-180_OS-LTR	LTR/Gypsy	0.003	1
	Gypsy-91_OS-LTR	LTR/Gypsy	0.003	1
	Gypsy-211_OS-LTR	LTR/Gypsy	0.003	1
	Gypsy-127_OS-LTR	LTR/Gypsy	0.003	1
	SC-9_LTR	LTR/Copia	0.003	1
	Copia-96_OS-LTR	LTR/Copia	0.003	1
	Gypsy-104_OS-LTR	LTR/Gypsy	0.003	1
	Gypsy-103_OS-LTR	LTR/Gypsy	0.003	1
	Copia-43_OS-LTR	LTR/Copia	0.003	1
	Gypsy-32_OS-LTR	LTR/Gypsy	0.003	1
	SZ-53_LTR	LTR/Gypsy	0.003	1
	Copia-109_OS-LTR	LTR/Copia	0.003	1
	Copia-45_OS-LTR	LTR/Copia	0.003	1
	Gypsy-61_OS-LTR	LTR/Gypsy	0.003	1
	RIRE2_LTR	LTR/Gypsy	0.003	1
	Gypsy-173_OS-LTR	LTR/Gypsy	0.003	1
	Copia-24_OS-LTR	LTR/Copia	0.003	1
	Copia-46_OS-LTR	LTR/Copia	0.003	1
	Copia-81_OS-LTR	LTR/Copia	0.003	1
	Copia-61_OS-LTR	LTR/Copia	0.003	1
	Gypsy-223_OS-LTR	LTR/Gypsy	0.003	1
	Copia-72_OS-LTR	LTR/Copia	0.003	1
	Copia-91_OS-LTR	LTR/Copia	0.003	1
	SZ-6LTR	LTR/Copia	0.003	1
	CPSC4A_LTR	LTR/Copia	0.003	1
	CPSC5_LTR	LTR/Copia	0.003	1
	Gypsy-196_OS-LTR	LTR/Gypsy	0.003	1
	Gypsy-209_OS-LTR	LTR/Gypsy	0.003	1
	Copia-112_OS-LTR	LTR/Copia	0.003	1
	Copia-21_OS-LTR	LTR/Copia	0.003	1
	Copia-60_OS-LTR	LTR/Copia	0.003	1
	Gypsy-90_OS-LTR	LTR/Gypsy	0.003	1
	Gypsy-118_OS-LTR	LTR/Gypsy	0.003	1
