# Supplementary material for: Look4LTRs: a Long terminal repeat retrotransposon detection tool capable of cross species studies and discovering recently nested repeats
Source: Mob DNA. 2024 Apr 16;15:8. doi: 10.1186/s13100-024-00317-w (PMC11020628; doi:10.1186/s13100-024-00317-w)
Supplement: Supplementary file 1 — Supplementary material 1. [file 13100_2024_317_MOESM1_ESM.zip › SupplementaryTable10.xlsx]

## Sheet: Sheet1
Oryza indica
	Family	Super Family	Percentage (%)	Count
	COPIA2-LTR_OS	LTR/Copia	0.095	39
	Cassandra_OS-LTR	LTR/Cassandra	0.061	25
	SZ-22_LTR	LTR/Gypsy	0.037	15
	GYPSY1-LTR_OS	LTR/Gypsy	0.037	15
	RIRE5-LTR_OS	LTR/Copia	0.032	13
	RIRE2_LTR	LTR/Gypsy	0.022	9
	SC-3_LTR	LTR/Copia	0.02	8
	COPIA3-LTR_OS	LTR/Copia	0.02	8
	Gypsy-8B_OS-LTR	LTR/Gypsy	0.017	7
	ATLANTYS-LTR_OS	LTR/Gypsy	0.017	7
	COPI1_LTR	LTR/Copia	0.012	5
	RETRO2A_LTR	LTR/Gypsy	0.012	5
	RETRO2_LTR	LTR/Gypsy	0.012	5
	Copia-5_OS-LTR	LTR/Copia	0.012	5
	Copia-9_OS-LTR	LTR/Copia	0.012	5
	Copia-123_OS-LTR	LTR/Copia	0.0098	4
	Gypsy-47_OS-LTR	LTR/Gypsy	0.0098	4
	RETROSOR2_LTR	LTR/Gypsy	0.0098	4
	Gypsy-3_OS-LTR	LTR/Gypsy	0.0098	4
	OSTONOR1_LTR	LTR/Copia	0.0098	4
	Gypsy-10_OS-LTR	LTR/Gypsy	0.0098	4
	SZ-37_LTR	LTR/Copia	0.0073	3
	Copia-14_OS-LTR	LTR/Copia	0.0073	3
	RETROSAT4_LTR	LTR/Gypsy	0.0073	3
	Copia-17_OS-LTR	LTR/Copia	0.0073	3
	SZ-64B_LTR	LTR/Gypsy	0.0073	3
	SC9A_LTR	LTR/Copia	0.0073	3
	Copia-13_OS-LTR	LTR/Copia	0.0073	3
	COPIA1-LTR_OS	LTR/Copia	0.0073	3
	Gypsy-84_OS-LTR	LTR/Gypsy	0.0073	3
	SC-8_LTR	LTR/Copia	0.0073	3
	Gypsy-64_OS-LTR	LTR/Gypsy	0.0073	3
	Copia-26_OS-LTR	LTR/Copia	0.0049	2
	Copia-15_OS-LTR	LTR/Copia	0.0049	2
	Copia-24_OS-LTR	LTR/Copia	0.0049	2
	SZ-64_LTR	LTR/Gypsy	0.0049	2
	SC-10_LTR	LTR/Copia	0.0049	2
	Retrofit4_LTR	LTR/Copia	0.0049	2
	Copia-25_OS-LTR	LTR/Copia	0.0049	2
	Copia-4_OS-LTR	LTR/Copia	0.0049	2
	Gypsy-163_OS-LTR	LTR/Gypsy	0.0049	2
	Gypsy-199_OS-LTR	LTR/Gypsy	0.0049	2
	RIRE7_LTR	LTR/Gypsy	0.0049	2
	Gypsy-234_OS-LTR	LTR/Gypsy	0.0049	2
	Gypsy-81_OS-LTR	LTR/Gypsy	0.0049	2
	Gypsy-205_OS-LTR	LTR/Gypsy	0.0049	2
	Gypsy-208_OS-LTR	LTR/Gypsy	0.0049	2
	Gypsy-B_LTR	LTR/Gypsy	0.0049	2
	CRM-LTR_OS	LTR/Gypsy	0.0049	2
	Retrofit3_LTR	LTR/Copia	0.0049	2
	Gypsy-209C_OS-LTR	LTR/Gypsy	0.0049	2
	Gypsy-71_OS-LTR	LTR/Gypsy	0.0049	2
	CPSC5_LTR	LTR/Copia	0.0049	2
	Gypsy-10B_OS-LTR	LTR/Gypsy	0.0049	2
	SC-1_LTR	LTR/Copia	0.0049	2
	Gypsy-143_OS-LTR	LTR/Gypsy	0.0049	2
	GypsO_LTR	LTR/Gypsy	0.0049	2
	Copia-103_OS-LTR	LTR/Copia	0.0049	2
	Gypsy-40_OS-LTR	LTR/Gypsy	0.0049	2
	Gypsy-32_OS-LTR	LTR/Gypsy	0.0024	1
	Copia-47_OS-LTR	LTR/Copia	0.0024	1
	Copia-64_OS-LTR	LTR/Copia	0.0024	1
	Copia-79_OS-LTR	LTR/Copia	0.0024	1
	Retrofit6_LTR	LTR/Copia	0.0024	1
	Gypsy-67_OS-LTR	LTR/Gypsy	0.0024	1
	Copia-45_OS-LTR	LTR/Copia	0.0024	1
	Gypsy-61_OS-LTR	LTR/Gypsy	0.0024	1
	Gypsy-173_OS-LTR	LTR/Gypsy	0.0024	1
	Gypsy-33_OS-LTR	LTR/Gypsy	0.0024	1
	Copia-81_OS-LTR	LTR/Copia	0.0024	1
	Copia-61_OS-LTR	LTR/Copia	0.0024	1
	Copia-72_OS-LTR	LTR/Copia	0.0024	1
	Copia-91_OS-LTR	LTR/Copia	0.0024	1
	Copia-74_OS-LTR	LTR/Copia	0.0024	1
	Gypsy-188_OS-LTR	LTR/Gypsy	0.0024	1
	SZ-26_LTR	LTR/Gypsy	0.0024	1
	Gypsy-108_OS-LTR	LTR/Gypsy	0.0024	1
	Gypsy-89_OS-LTR	LTR/Gypsy	0.0024	1
	Copia-90_OS-LTR	LTR/Copia	0.0024	1
	SZ-7A_LTR	LTR/Gypsy	0.0024	1
	Gypsy-217_OS-LTR	LTR/Gypsy	0.0024	1
	Copia-76_OS-LTR	LTR/Copia	0.0024	1
	Gypsy-239_OS-LTR	LTR/Gypsy	0.0024	1
	Copia-120_OS-LTR	LTR/Copia	0.0024	1
	Gypsy-145_OS-LTR	LTR/Gypsy	0.0024	1
	RIRE3_LTR	LTR/Gypsy	0.0024	1
	Gypsy-97_OS-LTR	LTR/Gypsy	0.0024	1
	Gypsy-11_OS-LTR	LTR/Gypsy	0.0024	1
	Copia-71_OS-LTR	LTR/Copia	0.0024	1
	Retrofit5_LTR	LTR/Copia	0.0024	1
	COPIO_LTR	LTR/Copia	0.0024	1
	Gypsy-171_OS-LTR	LTR/Gypsy	0.0024	1
	Copia-8_OS-LTR	LTR/Copia	0.0024	1
	Gypsy-150_OS-LTR	LTR/Gypsy	0.0024	1
	Gypsy-164_OS-LTR	LTR/Gypsy	0.0024	1
	Copia-107_OS-LTR	LTR/Copia	0.0024	1
	Gypsy-224_OS-LTR	LTR/Gypsy	0.0024	1
	Gypsy-107_OS-LTR	LTR/Gypsy	0.0024	1
	Gypsy-8_OS-LTR	LTR/Gypsy	0.0024	1
	Gypsy-80_OS-LTR	LTR/Gypsy	0.0024	1
	Gypsy-157_OS-LTR	LTR/Gypsy	0.0024	1
	Gypsy-112_OS-LTR	LTR/Gypsy	0.0024	1
	Copia-60_OS-LTR	LTR/Copia	0.0024	1
	Gypsy-142_OS-LTR	LTR/Gypsy	0.0024	1
	Gypsy-74_OS-LTR	LTR/Gypsy	0.0024	1
	Gypsy-207_OS-LTR	LTR/Gypsy	0.0024	1
	Gypsy-186_OS-LTR	LTR/Gypsy	0.0024	1
	Copia-7_OS-LTR	LTR/Copia	0.0024	1
	Gypsy-196_OS-LTR	LTR/Gypsy	0.0024	1
	Gypsy-209_OS-LTR	LTR/Gypsy	0.0024	1
	Gypsy-156_OS-LTR	LTR/Gypsy	0.0024	1
	Gypsy-40B_OS-LTR	LTR/Gypsy	0.0024	1
	Gypsy-215_OS-LTR	LTR/Gypsy	0.0024	1
	Gypsy-174_OS-LTR	LTR/Gypsy	0.0024	1
	Copia-97_OS-LTR	LTR/Copia	0.0024	1
	Gypsy-167_OS-LTR	LTR/Gypsy	0.0024	1
	Gypsy-135_OS-LTR	LTR/Gypsy	0.0024	1
	Gypsy-73_OS-LTR	LTR/Gypsy	0.0024	1
	Gypsy-116_OS-LTR	LTR/Gypsy	0.0024	1
	Hopscotch_LTR	LTR/Copia	0.0024	1
	Gypsy-204_OS-LTR	LTR/Gypsy	0.0024	1
	Gypsy-169_OS-LTR	LTR/Gypsy	0.0024	1
	Gypsy-105_OS-LTR	LTR/Gypsy	0.0024	1
	Gypsy-175_OS-LTR	LTR/Gypsy	0.0024	1
	Copia-80_OS-LTR	LTR/Copia	0.0024	1
	Gypsy-158_OS-LTR	LTR/Gypsy	0.0024	1
	SZ-4_LTR	LTR/Gypsy	0.0024	1
	Gypsy-136_OS-LTR	LTR/Gypsy	0.0024	1
	Gypsy-82_OS-LTR	LTR/Gypsy	0.0024	1
	Copia-109_OS-LTR	LTR/Copia	0.0024	1
	Gypsy-100_OS-LTR	LTR/Gypsy	0.0024	1
	Gypsy-57_OS-LTR	LTR/Gypsy	0.0024	1
	SZ-55_LTR	LTR/Copia	0.0024	1
	CPSC4A_LTR	LTR/Copia	0.0024	1
	Copia-11_OS-LTR	LTR/Copia	0.0024	1
	Gypsy-190_OS-LTR	LTR/Gypsy	0.0024	1
	Gypsy-211_OS-LTR	LTR/Gypsy	0.0024	1
	Copia-52_OS-LTR	LTR/Copia	0.0024	1
	SC-9_LTR	LTR/Copia	0.0024	1
	Copia-101_OS-LTR	LTR/Copia	0.0024	1
	Gypsy-127_OS-LTR	LTR/Gypsy	0.0024	1
	Copia-96_OS-LTR	LTR/Copia	0.0024	1
	Gypsy-94_OS-LTR	LTR/Gypsy	0.0024	1
	Copia-43_OS-LTR	LTR/Copia	0.0024	1
	OSR42_LTR	LTR/Gypsy	0.0024	1
	Gypsy-148_OS-LTR	LTR/Gypsy	0.0024	1
	Gypsy-241_OS-LTR	LTR/Gypsy	0.0024	1
	Copia-111_OS-LTR	LTR/Copia	0.0024	1
	Copia-59_OS-LTR	LTR/Copia	0.0024	1
	Gypsy-200_OS-LTR	LTR/Gypsy	0.0024	1
	SZ-59_LTR	LTR/Gypsy	0.0024	1
	Gypsy-227_OS-LTR	LTR/Gypsy	0.0024	1
	OSR39_LTR	LTR/Gypsy	0.0024	1
	Gypsy-80B_OS-LTR	LTR/Gypsy	0.0024	1
	Gypsy-86_OS-LTR	LTR/Gypsy	0.0024	1
	CPSC3_LTR	LTR/Copia	0.0024	1
	Gypsy-212_OS-LTR	LTR/Gypsy	0.0024	1
	Gypsy-141_OS-LTR	LTR/Gypsy	0.0024	1
	Gypsy-102_OS-LTR	LTR/Gypsy	0.0024	1
	Gypsy-218_OS-LTR	LTR/Gypsy	0.0024	1
	CPSC2_LTR	LTR/Copia	0.0024	1
	Copia-16_OS-LTR	LTR/Copia	0.0024	1
	Copia-120B_OS-LTR	LTR/Copia	0.0024	1
	Gypsy-90_OS-LTR	LTR/Gypsy	0.0024	1
	Copia-65_OS-LTR	LTR/Copia	0.0024	1
	Gypsy-161_OS-LTR	LTR/Gypsy	0.0024	1
	Gypsy-3C_OS-LTR	LTR/Gypsy	0.0024	1
	Gypsy-85_OS-LTR	LTR/Gypsy	0.0024	1
	Gypsy-101_OS-LTR	LTR/Gypsy	0.0024	1
	Copia-67_OS-LTR	LTR/Copia	0.0024	1
	Gypsy-91_OS-LTR	LTR/Gypsy	0.0024	1
	Gypsy-63_OS-LTR	LTR/Gypsy	0.0024	1
	Copia-49_OS-LTR	LTR/Copia	0.0024	1
	SZ-53_LTR	LTR/Gypsy	0.0024	1
	Gypsy-193_OS-LTR	LTR/Gypsy	0.0024	1
	Gypsy-238_OS-LTR	LTR/Gypsy	0.0024	1
	Gypsy-176_OS-LTR	LTR/Gypsy	0.0024	1
	Gypsy-65_OS-LTR	LTR/Gypsy	0.0024	1
	Gypsy-95_OS-LTR	LTR/Gypsy	0.0024	1
	Gypsy-106_OS-LTR	LTR/Gypsy	0.0024	1
	Copia-39_OS-LTR	LTR/Copia	0.0024	1
	Gypsy-72B_OS-LTR	LTR/Gypsy	0.0024	1
	Copia-112_OS-LTR	LTR/Copia	0.0024	1
	SZ-56_LTR	LTR/Gypsy	0.0024	1
	Gypsy-1_OSJ-LTR	LTR/Gypsy	0.0024	1
	Gypsy-144_OS-LTR	LTR/Gypsy	0.0024	1
