# Supplementary material for: Look4LTRs: a Long terminal repeat retrotransposon detection tool capable of cross species studies and discovering recently nested repeats
Source: Mob DNA. 2024 Apr 16;15:8. doi: 10.1186/s13100-024-00317-w (PMC11020628; doi:10.1186/s13100-024-00317-w)
Supplement: Supplementary file 1 — Supplementary material 1. [file 13100_2024_317_MOESM1_ESM.zip › SupplementaryTable11.xlsx]

## Sheet: Sheet1
Oryza longistaminata
	Family	Super Family	Percentage (%)	Count
	Cassandra_OS-LTR	LTR/Cassandra	0.08	10
	GYPSY1-LTR_OS	LTR/Gypsy	0.048	6
	SZ-22_LTR	LTR/Gypsy	0.04	5
	COPIA2-LTR_OS	LTR/Copia	0.04	5
	Copia-5_OS-LTR	LTR/Copia	0.04	5
	COPIA3-LTR_OS	LTR/Copia	0.024	3
	Gypsy-8B_OS-LTR	LTR/Gypsy	0.024	3
	SC-1_LTR	LTR/Copia	0.024	3
	Gypsy-104_OS-LTR	LTR/Gypsy	0.016	2
	Gypsy-208_OS-LTR	LTR/Gypsy	0.016	2
	COPI1_LTR	LTR/Copia	0.016	2
	Gypsy-115_OS-LTR	LTR/Gypsy	0.016	2
	Copia-24_OS-LTR	LTR/Copia	0.016	2
	COPIA1-LTR_OS	LTR/Copia	0.016	2
	Gypsy-105_OS-LTR	LTR/Gypsy	0.016	2
	ATLANTYS-LTR_OS	LTR/Gypsy	0.016	2
	Gypsy-47_OS-LTR	LTR/Gypsy	0.016	2
	Copia-8_OS-LTR	LTR/Copia	0.016	2
	Gypsy-97_OS-LTR	LTR/Gypsy	0.016	2
	Gypsy-139_OS-LTR	LTR/Gypsy	0.008	1
	Retrofit2_LTR	LTR/Copia	0.008	1
	SZ-59_LTR	LTR/Gypsy	0.008	1
	Gypsy-143_OS-LTR	LTR/Gypsy	0.008	1
	OSR38_LTR	LTR/Gypsy	0.008	1
	Copia-58_OS-LTR	LTR/Copia	0.008	1
	Copia-14_OS-LTR	LTR/Copia	0.008	1
	Gypsy-118_OS-LTR	LTR/Gypsy	0.008	1
	Gypsy-193_OS-LTR	LTR/Gypsy	0.008	1
	GypsO_LTR	LTR/Gypsy	0.008	1
	Copia-21_OS-LTR	LTR/Copia	0.008	1
	SZ-56_LTR	LTR/Gypsy	0.008	1
	Gypsy-175_OS-LTR	LTR/Gypsy	0.008	1
	Gypsy-170_OS-LTR	LTR/Gypsy	0.008	1
	RIRE7_LTR	LTR/Gypsy	0.008	1
	SZ-8_LTR	LTR/Gypsy	0.008	1
	RIRE2_LTR	LTR/Gypsy	0.008	1
	SC-3_LTR	LTR/Copia	0.008	1
	Retrofit6_LTR	LTR/Copia	0.008	1
	Copia-104_OS-LTR	LTR/Copia	0.008	1
	Gypsy-32_OS-LTR	LTR/Gypsy	0.008	1
	Gypsy-38_OS-LTR	LTR/Gypsy	0.008	1
	Gypsy-8_OS-LTR	LTR/Gypsy	0.008	1
	Gypsy-62_OS-LTR	LTR/Gypsy	0.008	1
	Gypsy-108_OS-LTR	LTR/Gypsy	0.008	1
	Gypsy-89_OS-LTR	LTR/Gypsy	0.008	1
	Gypsy-100_OS-LTR	LTR/Gypsy	0.008	1
	SZ-50_LTR	LTR/Gypsy	0.008	1
	Retrofit3_LTR	LTR/Copia	0.008	1
	Gypsy-209_OS-LTR	LTR/Gypsy	0.008	1
	Gypsy-241_OS-LTR	LTR/Gypsy	0.008	1
	Gypsy-85_OS-LTR	LTR/Gypsy	0.008	1
	Gypsy-103_OS-LTR	LTR/Gypsy	0.008	1
	Gypsy-10B_OS-LTR	LTR/Gypsy	0.008	1
	Gypsy-71_OS-LTR	LTR/Gypsy	0.008	1
	Gypsy-66_OS-LTR	LTR/Gypsy	0.008	1
	OSTONOR1_LTR	LTR/Copia	0.008	1
	Gypsy-165_OS-LTR	LTR/Gypsy	0.008	1
	RIRE5-LTR_OS	LTR/Copia	0.008	1
	Gypsy-184_OS-LTR	LTR/Gypsy	0.008	1
	Gypsy-91_OS-LTR	LTR/Gypsy	0.008	1
	BAJIE_LTR	LTR/Gypsy	0.008	1
	Copia-25_OS-LTR	LTR/Copia	0.008	1
	Gypsy-3_OS-LTR	LTR/Gypsy	0.008	1
	Copia-123_OS-LTR	LTR/Copia	0.008	1
	Copia-91_OS-LTR	LTR/Copia	0.008	1
	Copia-79_OS-LTR	LTR/Copia	0.008	1
	SZ-53_LTR	LTR/Gypsy	0.008	1
	Gypsy-150_OS-LTR	LTR/Gypsy	0.008	1
	CPSC5_LTR	LTR/Copia	0.008	1
	Gypsy-196_OS-LTR	LTR/Gypsy	0.008	1
	Gypsy-82_OS-LTR	LTR/Gypsy	0.008	1
	Gypsy-72_OS-LTR	LTR/Gypsy	0.008	1
	Copia-4_OS-LTR	LTR/Copia	0.008	1
	SZ-55_LTR	LTR/Copia	0.008	1
	RETROSAT-3B_LTR	LTR/Gypsy	0.008	1
	Gypsy-125_OS-LTR	LTR/Gypsy	0.008	1
	OSR39_LTR	LTR/Gypsy	0.008	1
	RIRE3_LTR	LTR/Gypsy	0.008	1
	Gypsy-238_OS-LTR	LTR/Gypsy	0.008	1
	Gypsy-10_OS-LTR	LTR/Gypsy	0.008	1
	Gypsy-152_OS-LTR	LTR/Gypsy	0.008	1
	Gypsy-84_OS-LTR	LTR/Gypsy	0.008	1
