# Supplementary material for: Look4LTRs: a Long terminal repeat retrotransposon detection tool capable of cross species studies and discovering recently nested repeats
Source: Mob DNA. 2024 Apr 16;15:8. doi: 10.1186/s13100-024-00317-w (PMC11020628; doi:10.1186/s13100-024-00317-w)
Supplement: Supplementary file 1 — Supplementary material 1. [file 13100_2024_317_MOESM1_ESM.zip › SupplementaryTable12.xlsx]

## Sheet: Sheet1
Oryza rufipogon
	Family	Super Family	Percentage (%)	Count
	Cassandra_OS-LTR	LTR/Cassandra	0.04	9
	Gypsy-47_OS-LTR	LTR/Gypsy	0.04	9
	ATLANTYS-LTR_OS	LTR/Gypsy	0.04	9
	SZ-22_LTR	LTR/Gypsy	0.031	7
	COPIA2-LTR_OS	LTR/Copia	0.031	7
	Gypsy-3_OS-LTR	LTR/Gypsy	0.018	4
	COPIA1-LTR_OS	LTR/Copia	0.013	3
	Gypsy-224_OS-LTR	LTR/Gypsy	0.013	3
	Gypsy-209C_OS-LTR	LTR/Gypsy	0.013	3
	Gypsy-64_OS-LTR	LTR/Gypsy	0.013	3
	Gypsy-B_LTR	LTR/Gypsy	0.013	3
	GypsO_LTR	LTR/Gypsy	0.013	3
	OSR39_LTR	LTR/Gypsy	0.013	3
	Copia-51_OS-LTR	LTR/Copia	0.013	3
	Gypsy-10_OS-LTR	LTR/Gypsy	0.013	3
	Copia-4_OS-LTR	LTR/Copia	0.0088	2
	Gypsy-46_OS-LTR	LTR/Gypsy	0.0088	2
	Gypsy-135_OS-LTR	LTR/Gypsy	0.0088	2
	SZ-53_LTR	LTR/Gypsy	0.0088	2
	Copia-81_OS-LTR	LTR/Copia	0.0088	2
	Gypsy-81_OS-LTR	LTR/Gypsy	0.0088	2
	Gypsy-8B_OS-LTR	LTR/Gypsy	0.0088	2
	Gypsy-234_OS-LTR	LTR/Gypsy	0.0088	2
	COPIA3-LTR_OS	LTR/Copia	0.0088	2
	Gypsy-110_OS-LTR	LTR/Gypsy	0.0088	2
	Gypsy-71_OS-LTR	LTR/Gypsy	0.0088	2
	Gypsy-217_OS-LTR	LTR/Gypsy	0.0088	2
	Copia-5_OS-LTR	LTR/Copia	0.0088	2
	Copia-25_OS-LTR	LTR/Copia	0.0088	2
	Copia-9_OS-LTR	LTR/Copia	0.0088	2
	Copia-62_OS-LTR	LTR/Copia	0.0044	1
	COPIO_LTR	LTR/Copia	0.0044	1
	Gypsy-171_OS-LTR	LTR/Gypsy	0.0044	1
	Gypsy-165_OS-LTR	LTR/Gypsy	0.0044	1
	Gypsy-150_OS-LTR	LTR/Gypsy	0.0044	1
	Copia-94_OS-LTR	LTR/Copia	0.0044	1
	Gypsy-107_OS-LTR	LTR/Gypsy	0.0044	1
	Gypsy-80_OS-LTR	LTR/Gypsy	0.0044	1
	SZ-56_LTR	LTR/Gypsy	0.0044	1
	Gypsy-32_OS-LTR	LTR/Gypsy	0.0044	1
	Gypsy-154_OS-LTR	LTR/Gypsy	0.0044	1
	Copia-109_OS-LTR	LTR/Copia	0.0044	1
	Copia-79_OS-LTR	LTR/Copia	0.0044	1
	Gypsy-75_OS-LTR	LTR/Gypsy	0.0044	1
	Gypsy-185_OS-LTR	LTR/Gypsy	0.0044	1
	GYPSY1-LTR_OS	LTR/Gypsy	0.0044	1
	Copia-15_OS-LTR	LTR/Copia	0.0044	1
	Copia-45_OS-LTR	LTR/Copia	0.0044	1
	Gypsy-61_OS-LTR	LTR/Gypsy	0.0044	1
	Gypsy-173_OS-LTR	LTR/Gypsy	0.0044	1
	SZ-7A_LTR	LTR/Gypsy	0.0044	1
	Gypsy-223_OS-LTR	LTR/Gypsy	0.0044	1
	Copia-72_OS-LTR	LTR/Copia	0.0044	1
	SC-10_LTR	LTR/Copia	0.0044	1
	Copia-91_OS-LTR	LTR/Copia	0.0044	1
	Gypsy-195_OS-LTR	LTR/Gypsy	0.0044	1
	RETROSAT-3B_LTR	LTR/Gypsy	0.0044	1
	Gypsy-215_OS-LTR	LTR/Gypsy	0.0044	1
	Gypsy-167_OS-LTR	LTR/Gypsy	0.0044	1
	Gypsy-73_OS-LTR	LTR/Gypsy	0.0044	1
	Gypsy-116_OS-LTR	LTR/Gypsy	0.0044	1
	Copia-19_OS-LTR	LTR/Copia	0.0044	1
	Gypsy-238_OS-LTR	LTR/Gypsy	0.0044	1
	Gypsy-176_OS-LTR	LTR/Gypsy	0.0044	1
	Copia-118_OS-LTR	LTR/Copia	0.0044	1
	Gypsy-95_OS-LTR	LTR/Gypsy	0.0044	1
	Gypsy-106_OS-LTR	LTR/Gypsy	0.0044	1
	Gypsy-72B_OS-LTR	LTR/Gypsy	0.0044	1
	CPSC5_LTR	LTR/Copia	0.0044	1
	Gypsy-92_OS-LTR	LTR/Gypsy	0.0044	1
	Gypsy-114_OS-LTR	LTR/Gypsy	0.0044	1
	OSTONOR1_LTR	LTR/Copia	0.0044	1
	Gypsy-100_OS-LTR	LTR/Gypsy	0.0044	1
	Gypsy-57_OS-LTR	LTR/Gypsy	0.0044	1
	Gypsy-199_OS-LTR	LTR/Gypsy	0.0044	1
	Copia-13_OS-LTR	LTR/Copia	0.0044	1
	SC-6_LTR	LTR/Copia	0.0044	1
	Gypsy-10B_OS-LTR	LTR/Gypsy	0.0044	1
	Gypsy-161_OS-LTR	LTR/Gypsy	0.0044	1
	Copia-53_OS-LTR	LTR/Copia	0.0044	1
	Gypsy-155_OS-LTR	LTR/Gypsy	0.0044	1
	Copia-111_OS-LTR	LTR/Copia	0.0044	1
	Gypsy-200_OS-LTR	LTR/Gypsy	0.0044	1
	OSR38_LTR	LTR/Gypsy	0.0044	1
	Gypsy-121_OS-LTR	LTR/Gypsy	0.0044	1
	Gypsy-227_OS-LTR	LTR/Gypsy	0.0044	1
	Copia-8_OS-LTR	LTR/Copia	0.0044	1
	Gypsy-40B_OS-LTR	LTR/Gypsy	0.0044	1
	Gypsy-80B_OS-LTR	LTR/Gypsy	0.0044	1
	Gypsy-86_OS-LTR	LTR/Gypsy	0.0044	1
	Gypsy-74_OS-LTR	LTR/Gypsy	0.0044	1
	Gypsy-186_OS-LTR	LTR/Gypsy	0.0044	1
	Copia-46_OS-LTR	LTR/Copia	0.0044	1
	Gypsy-230_OS-LTR	LTR/Gypsy	0.0044	1
	Gypsy-55_OS-LTR	LTR/Gypsy	0.0044	1
	RIRE2_LTR	LTR/Gypsy	0.0044	1
	Gypsy-78_OS-LTR	LTR/Gypsy	0.0044	1
	Gypsy-137_OS-LTR	LTR/Gypsy	0.0044	1
	RIRE5-LTR_OS	LTR/Copia	0.0044	1
	Gypsy-156_OS-LTR	LTR/Gypsy	0.0044	1
	Gypsy-117_OS-LTR	LTR/Gypsy	0.0044	1
	Copia-42_OS-LTR	LTR/Copia	0.0044	1
	Gypsy-87_OS-LTR	LTR/Gypsy	0.0044	1
	Gypsy-211_OS-LTR	LTR/Gypsy	0.0044	1
	RETROSOR2_LTR	LTR/Gypsy	0.0044	1
	SC-9_LTR	LTR/Copia	0.0044	1
	Copia-55_OS-LTR	LTR/Copia	0.0044	1
	Gypsy-127_OS-LTR	LTR/Gypsy	0.0044	1
	SC-8_LTR	LTR/Copia	0.0044	1
	Copia-96_OS-LTR	LTR/Copia	0.0044	1
	OSCopia1_LTR	LTR/Copia	0.0044	1
	SZ-54D_LTR	LTR/Gypsy	0.0044	1
	SC9A_LTR	LTR/Copia	0.0044	1
	SZ-6_LTR	LTR/Copia	0.0044	1
	Gypsy-175_OS-LTR	LTR/Gypsy	0.0044	1
	SZ-26_LTR	LTR/Gypsy	0.0044	1
	Gypsy-146_OS-LTR	LTR/Gypsy	0.0044	1
	Gypsy-79_OS-LTR	LTR/Gypsy	0.0044	1
	Copia-14_OS-LTR	LTR/Copia	0.0044	1
	Gypsy-108_OS-LTR	LTR/Gypsy	0.0044	1
	Copia-17_OS-LTR	LTR/Copia	0.0044	1
	Copia-74B_OS-LTR	LTR/Copia	0.0044	1
	SZ-64_LTR	LTR/Gypsy	0.0044	1
	Copia-40_OS-LTR	LTR/Copia	0.0044	1
	Copia-90_OS-LTR	LTR/Copia	0.0044	1
	Copia-85_OS-LTR	LTR/Copia	0.0044	1
	Gypsy-28_OS-LTR	LTR/Gypsy	0.0044	1
	Gypsy-145_OS-LTR	LTR/Gypsy	0.0044	1
	Gypsy-85_OS-LTR	LTR/Gypsy	0.0044	1
	Copia-71_OS-LTR	LTR/Copia	0.0044	1
	Gypsy-212_OS-LTR	LTR/Gypsy	0.0044	1
	Copia-22_OS-LTR	LTR/Copia	0.0044	1
	Gypsy-102_OS-LTR	LTR/Gypsy	0.0044	1
	Copia-16_OS-LTR	LTR/Copia	0.0044	1
	Copia-120B_OS-LTR	LTR/Copia	0.0044	1
	Copia-41_OS-LTR	LTR/Copia	0.0044	1
	CRMA1_LTR	LTR/Gypsy	0.0044	1
	Gypsy-126_OS-LTR	LTR/Gypsy	0.0044	1
	Gypsy-233_OS-LTR	LTR/Gypsy	0.0044	1
	RN12_LTR	LTR/Gypsy	0.0044	1
	Gypsy-3C_OS-LTR	LTR/Gypsy	0.0044	1
	Gypsy-219_OS-LTR	LTR/Gypsy	0.0044	1
	Gypsy-180_OS-LTR	LTR/Gypsy	0.0044	1
	Gypsy-91_OS-LTR	LTR/Gypsy	0.0044	1
	Gypsy-8_OS-LTR	LTR/Gypsy	0.0044	1
	Copia-60_OS-LTR	LTR/Copia	0.0044	1
	Gypsy-62_OS-LTR	LTR/Gypsy	0.0044	1
	Gypsy-142_OS-LTR	LTR/Gypsy	0.0044	1
	Gypsy-222_OS-LTR	LTR/Gypsy	0.0044	1
	RIRE7_LTR	LTR/Gypsy	0.0044	1
	Gypsy-189_OS-LTR	LTR/Gypsy	0.0044	1
	Gypsy-105_OS-LTR	LTR/Gypsy	0.0044	1
	COPI1_LTR	LTR/Copia	0.0044	1
	Gypsy-207_OS-LTR	LTR/Gypsy	0.0044	1
