# Supplementary material for: Look4LTRs: a Long terminal repeat retrotransposon detection tool capable of cross species studies and discovering recently nested repeats
Source: Mob DNA. 2024 Apr 16;15:8. doi: 10.1186/s13100-024-00317-w (PMC11020628; doi:10.1186/s13100-024-00317-w)
Supplement: Supplementary file 1 — Supplementary material 1. [file 13100_2024_317_MOESM1_ESM.zip › SupplementaryTable13.xlsx]

## Sheet: Sheet1
Hordeum vulgare
	Case Type	chr	Start	End	Identity (between LTRs)
	Single	2	378729386	378736410	0.803996
	Single	2	640844084	640854246	0.866068
	Single	1	270711436	270720058	0.930553
	Single	3	21770173	21786553	0.946529
	Single	3	375473751	375491691	0.982715
	Recently Nested	7	628126462	628143723	0.892243
			628129854	628138472	0.944995
	Recently Nested	6	362706420	362709689	0.934264
			362707406	362709232	0.961257
			362708422	362709339	0.890872
	Recently Nested	5	238773469	238824444	0.654881
			238798022	238822910	0.750988
	Recently Nested	4	541994760	542033457	0.859528
			542007027	542025416	0.717312
	Recently Nested	3	588519883	588534937	0.962102
			588526230	588526225	0.913077
